# Supplementary material for: Promoter-anchored chromatin interactions predicted from genetic analysis of epigenomic data
Source: Nat Commun. 2020 Apr 28;11:2061. doi: 10.1038/s41467-020-15587-0 (PMC7188843; doi:10.1038/s41467-020-15587-0)
Supplement: Supplementary file 2 — Supplementary Data 1 [file 41467_2020_15587_MOESM2_ESM.xlsx]

## Sheet: S2 Tissue specificity
Supplementary Data 1 Identification of 226 PAIs showing opposite directions in brain and blood samples
Chr	Expo_ID	bp_probe	Closest Gene	Outco_ID	Outco_bp	b_Outco_blood	b_Expo_blood	bXY_blood	SESMR_blood	PSMR_blood	PHEIDI_blood	b_Outco_brain	b_Expo_brain	bXY_brain	SESMR_brain	PSMR_brain	PHEIDI_brain
1	cg15576492	1015447	RNF223	cg07787977	962651	-0.353256	1.1844	-0.298258	0.0436679	8.48313e-12	0.0181286	0.386574	0.344873	1.12092	0.194914	8.87998e-09	0.0526603
1	cg15827003	1822912	GNB1	cg16573863	1876015	-0.198359	0.559371	-0.354611	0.0616362	8.75238e-09	0.0767449	0.60572	0.368488	1.6438	0.204311	8.58342e-16	0.240469
1	cg16312002	16554558	RSG1	cg01912193	16594043	0.209912	-0.820908	-0.255707	0.0425829	1.91411e-09	0.0278074	0.29543	0.451627	0.654146	0.118723	3.59152e-08	0.246951
1	cg19633962	26362018	SLC30A2	cg21950720	26347088	-0.24132	-0.676969	0.356471	0.0621949	9.95355e-09	0.146895	0.430509	-0.499395	-0.86206	0.115556	8.64677e-14	0.913465
1	cg19633962	26362018	SLC30A2	cg13783323	26347092	-0.330323	-0.676969	0.487945	0.0641267	2.7607e-14	0.0905914	0.557328	-0.499395	-1.11601	0.10116	2.67658e-28	0.456904
1	cg19924431	26735846	LIN28A	cg03226958	26736601	0.245211	-0.274236	-0.894159	0.15365	5.90468e-09	0.559591	0.263601	0.529553	0.497781	0.0870147	1.06112e-08	0.0619144
1	cg04596632	29451471	TMEM200B	cg01925633	29338769	-0.776819	0.631666	-1.22979	0.121474	4.32819e-24	0.0983614	0.393504	0.332612	1.18307	0.208609	1.41767e-08	0.417573
1	cg15522171	33547626	ADC	cg14150071	33545982	-0.630347	0.968735	-0.65069	0.116325	2.22218e-08	0.18369	-0.592669	-0.524557	1.12985	0.0431083	2.07265e-151	0.343967
1	cg05923595	33547713	ADC	cg14150071	33545982	-0.630347	1.15867	-0.544024	0.0927167	4.42173e-09	0.153342	-0.603298	-0.637192	0.946807	0.0361246	2.07265e-151	0.185613
1	cg11803389	45965020	CCDC163P	cg22628146	45957456	0.235873	0.732704	0.321921	0.0486417	3.63567e-11	0.332878	0.33517	-0.418803	-0.800306	0.136677	4.75711e-09	0.0593907
1	cg02175308	109941060	SORT1	cg21079113	110010089	0.364183	0.745098	0.488773	0.0520169	5.6453e-21	0.986301	-0.498428	0.50163	-0.993617	0.121429	2.77533e-16	0.0364981
1	cg23032129	109941072	SORT1	cg21079113	110010089	0.37529	0.775186	0.484129	0.0501135	4.43076e-22	0.930984	-0.481616	0.613703	-0.784771	0.0739012	2.42637e-26	0.559982
1	cg16988986	109941118	SORT1	cg21079113	110010089	0.376447	0.753134	0.49984	0.0518568	5.47973e-22	0.693645	-0.52677	0.611127	-0.861966	0.0328876	2.07262e-151	0.194924
1	cg23616212	109941201	SORT1	cg21079113	110010089	0.364183	0.504074	0.72248	0.0855543	3.04817e-17	0.560076	-0.498558	0.313775	-1.5889	0.267027	2.67571e-09	0.522297
1	cg20591472	110008990	SYPL2	cg21079113	110010089	0.35654	-0.44343	-0.804049	0.0997264	7.47221e-16	0.0973887	-0.490998	-0.520544	0.94324	0.0870407	2.3048e-27	0.25457
1	cg19316303	119683045	AK125759	cg09628195	119551303	0.323041	-0.425085	-0.759945	0.107782	1.77923e-12	0.126375	0.421384	0.314975	1.33783	0.237629	1.80279e-08	0.0665978
1	cg04077668	153600064	S100A13	cg14467840	153600972	-0.311587	-0.936007	0.332889	0.035395	5.20441e-21	0.0323235	-0.26884	0.517844	-0.519153	0.0889603	5.35376e-09	0.546516
1	cg16905506	155035748	EFNA3	cg10196558	155043921	0.299837	-0.428058	-0.700459	0.0982816	1.02536e-12	0.0452374	0.264703	0.524588	0.504592	0.0878336	9.19964e-09	0.145963
1	cg06188545	156863643	PEAR1	cg00497172	156878518	0.492471	-0.437082	-1.12673	0.175046	1.22078e-10	0.109047	0.356094	0.373787	0.952665	0.165328	8.29953e-09	0.105015
1	cg08885800	201084119	CACNA1S	cg17810781	201082982	0.994567	-0.269838	-3.68579	0.448669	2.12261e-16	0.0768185	-0.402814	-0.612712	0.657428	0.0745576	1.16803e-18	0.0103316
1	cg08885800	201084119	CACNA1S	cg23594461	201088537	0.279678	-0.269838	-1.03647	0.171946	1.66132e-09	0.68464	-0.328386	-0.612712	0.535955	0.0749458	8.60026e-13	0.539762
1	cg06916670	202829945	BC049825	cg05455036	202828149	-0.186522	-0.977742	0.190768	0.0333777	1.09416e-08	0.244648	-0.390234	0.647967	-0.602244	0.0705702	1.41401e-17	0.291176
2	cg14072418	740025	TMEM18	cg14451979	748557	0.291279	0.266424	1.09329	0.19737	3.03717e-08	0.0371344	-0.411262	0.426282	-0.964766	0.144088	2.1466e-11	0.715019
2	cg08786077	37571732	QPCT	cg25727520	37576821	-0.619435	-0.207381	2.98693	0.512729	5.69207e-09	0.297961	0.409229	-0.327917	-1.24797	0.218319	1.089e-08	0.0885191
2	cg20857709	43019727	HAAO	cg14631114	43023945	-0.274839	-0.345912	0.794535	0.137309	7.18776e-09	0.131513	-0.335941	0.651557	-0.515598	0.070445	2.49542e-13	0.182798
2	cg24342717	85555507	TGOLN2	cg01054402	85551850	0.525203	0.576728	0.910659	0.0712878	2.2789e-37	0.0218788	-0.469037	0.478522	-0.980179	0.127449	1.4629e-14	0.507891
2	cg21482265	113992762	LOC654433	cg23564664	113997917	-0.739609	0.833214	-0.887658	0.0495003	6.59068e-72	0.0574495	0.352523	0.537873	0.655401	0.0852432	1.48746e-14	0.842941
2	cg12889195	113992843	LOC654433	cg23564664	113997917	-0.739609	0.87285	-0.84735	0.0459557	6.46486e-76	0.0321742	0.3609	0.608742	0.592861	0.0752768	3.38691e-15	0.925006
2	cg19083407	113993142	DKFZp686E10196	cg23564664	113997917	-0.739332	0.823687	-0.897588	0.0503336	3.93368e-71	0.0232018	0.352523	0.53412	0.660006	0.0858421	1.48746e-14	0.459536
2	cg07594247	113993304	DKFZp686E10196	cg23564664	113997917	-0.739609	0.825161	-0.896321	0.0501817	2.35181e-71	0.066654	0.29597	0.510872	0.579343	0.0900515	1.24731e-10	0.895475
2	cg17445212	113993313	DKFZp686E10196	cg23564664	113997917	-0.739609	0.805107	-0.918647	0.0522177	2.80611e-69	0.0417279	0.343527	0.5218	0.65835	0.0879205	6.99265e-14	0.698657
2	cg22911477	132440043	BX648270	cg06642397	132438430	-0.190186	-0.788035	0.241342	0.0440669	4.33298e-08	0.319365	0.29995	-0.523269	-0.573223	0.0878993	6.96729e-11	0.299458
2	cg00599163	162100495	AK027541	cg15970666	162095662	0.313271	-0.948428	-0.330306	0.0351067	5.02708e-21	0.101462	0.384698	0.387601	0.992511	0.1619	8.76521e-10	0.964733
2	cg08807892	162101083	AK027541	cg15970666	162095662	0.313271	-0.572167	-0.547517	0.0635526	6.98326e-18	0.25284	0.379327	0.615691	0.6161	0.0743301	1.14493e-16	0.920094
2	cg16506815	162101123	AK027541	cg15970666	162095662	0.313271	-0.88797	-0.352795	0.0378336	1.11092e-20	0.226191	0.367228	0.624828	0.587726	0.0733067	1.08042e-15	0.37725
2	cg15970666	162095662	AK027541	cg00599163	162100495	-0.948428	0.313271	-3.0275	0.321779	5.02708e-21	0.0163036	0.385411	0.385432	0.999945	0.163443	9.47526e-10	0.949437
2	cg15970666	162095662	AK027541	cg08807892	162101083	-0.572167	0.313271	-1.82643	0.212001	6.98326e-18	0.0554189	0.613033	0.385432	1.59051	0.188764	3.57981e-17	0.923149
2	cg15970666	162095662	AK027541	cg16506815	162101123	-0.88797	0.313271	-2.83451	0.303972	1.11092e-20	0.0669081	0.635037	0.385432	1.6476	0.19554	3.57981e-17	0.208097
2	cg15970666	162095662	AK027541	cg13854012	162103682	0.808439	0.313271	2.58064	0.280425	3.49472e-20	0.475381	-0.413781	0.385432	-1.07355	0.169051	2.14683e-10	0.992483
2	cg25137403	177022172	HOXD4	cg13092806	177043255	0.309223	0.491035	0.629738	0.0823214	2.01385e-14	0.981071	-0.458929	0.382036	-1.20127	0.180987	3.19408e-11	0.0513136
2	cg25925210	219576383	TTLL4	cg10643489	219434658	0.253583	-0.80189	-0.316232	0.0438468	5.50542e-13	0.280838	0.281613	0.519328	0.542264	0.0886509	9.54486e-10	0.114764
2	cg02176678	219576539	TTLL4	cg10643489	219434658	0.252199	-0.90867	-0.277548	0.0381603	3.51078e-13	0.195681	0.281613	0.761307	0.369906	0.0604734	9.54486e-10	0.0291773
2	cg22455342	225449267	CUL3	cg05299342	225307672	0.300372	-0.7021	-0.42782	0.0524517	3.4498e-16	0.0334684	0.456992	0.298044	1.5333	0.275409	2.58624e-08	0.309632
2	cg24044052	231191662	SP140L	cg24876231	231280238	-0.653587	0.276969	-2.35978	0.311812	3.79106e-14	0.0125817	-0.388542	-0.341197	1.13876	0.198821	1.01873e-08	0.357088
3	cg06494592	125709126	ROPN1B	cg03282889	125706919	-0.88116	1.20225	-0.732927	0.0303202	4.29319e-129	0.6889	-0.273396	-0.797892	0.342648	0.057724	2.92096e-09	0.194804
3	cg18479299	125709523	ROPN1B	cg03282889	125706919	-0.88116	1.23429	-0.713901	0.0290849	4.84278e-133	0.781308	-0.273396	-0.811222	0.337018	0.0567754	2.92096e-09	0.152044
3	cg15145296	125709740	ROPN1B	cg03282889	125706919	-0.88116	1.32355	-0.665754	0.0260177	2.0492e-144	0.885657	-0.266211	-0.794017	0.335271	0.0580255	7.5594e-09	0.0565692
3	cg07585136	196230779	RNF168	cg14514949	196231404	0.255763	-0.465498	-0.549439	0.0878844	4.05647e-10	0.400593	0.430844	0.325337	1.3243	0.228086	6.39254e-09	0.108596
3	cg09279988	196255907	C3orf43	cg14514949	196231404	-0.207701	0.412599	-0.503398	0.087064	7.38484e-09	0.273612	-0.300994	-0.639948	0.470341	0.071869	5.97255e-11	0.131293
3	cg11867616	196256012	C3orf43	cg14514949	196231404	-0.208721	0.927738	-0.224978	0.0354464	2.19578e-10	0.0372466	-0.305706	-0.600835	0.508801	0.0765277	2.9592e-11	0.0373036
4	cg02754929	3295736	RGS12	cg21096898	3318625	0.187397	-1.24325	-0.150731	0.0260313	7.022e-09	0.591893	-0.849286	-0.885317	0.959302	0.0366013	2.0726e-151	0.195068
4	cg17217059	152329364	FAM160A1	cg15589153	152246020	-0.326726	-0.437845	0.746214	0.136184	4.26612e-08	0.292274	-0.317938	0.531296	-0.598419	0.0864841	4.53513e-12	0.019321
5	cg20742562	1800684	MRPL36	cg26122710	1835623	0.337444	-0.578563	-0.583245	0.072862	1.19661e-15	0.19837	0.499032	0.454123	1.09889	0.142453	1.2185e-14	0.0216573
5	cg14167415	77146999	HM358977	cg07743117	77146278	-0.41145	-1.09774	0.374816	0.0293725	2.71565e-37	0.0767188	0.264723	-0.580071	-0.456364	0.0794324	9.17518e-09	0.0110999
5	cg08719608	138727887	MZB1	cg00697057	138713897	-0.78041	0.624519	-1.24962	0.0821373	2.86589e-52	0.158309	0.444918	0.333497	1.3341	0.223071	2.22297e-09	0.0225201
5	cg08719608	138727887	MZB1	cg12205435	138714322	-1.04632	0.624519	-1.67541	0.0970891	1.00209e-66	0.111087	0.404885	0.333497	1.21406	0.211043	8.78451e-09	0.105776
5	cg09156097	138729283	C5orf65	cg07450552	138775419	-1.04348	1.05379	-0.990216	0.0388196	1.60253e-143	0.011552	0.730936	0.305641	2.39149	0.359776	2.9881e-11	0.250561
5	cg04669407	148521450	ABLIM3	cg06539116	148597365	-0.315696	-0.423973	0.744613	0.0936394	1.83644e-15	0.397353	0.670343	-0.401196	-1.67086	0.190277	1.61759e-18	0.030066
5	cg12924095	151150029	LOC729421	cg17574050	151120070	0.263625	1.04746	0.251681	0.0367339	7.3101e-12	0.244214	0.360053	-0.517333	-0.695981	0.0885828	3.93966e-15	0.877032
5	cg09533168	175560568	LOC100507387	cg22210497	175561172	-0.524789	0.219452	-2.39136	0.376528	2.138e-10	0.131983	0.388585	0.52348	0.74231	0.0873631	1.94815e-17	0.688895
6	cg18345826	10887023	SYCP2L	cg23646360	10886130	-0.635192	-0.471991	1.34577	0.149199	1.88157e-19	0.550724	0.487421	-0.353347	-1.37944	0.213821	1.10853e-10	0.236874
6	cg26237681	10887185	SYCP2L	cg23646360	10886130	-0.635192	-0.58947	1.07757	0.104062	3.96999e-25	0.127201	0.487421	-0.386877	-1.25989	0.183307	6.28163e-12	0.0357559
6	cg23237314	29894197	BC035647	cg19593490	29943188	-0.2047	0.474388	-0.431503	0.0768126	1.93617e-08	0.204123	-0.454114	-0.346593	1.31022	0.211622	5.96537e-10	0.15119
6	cg23237314	29894197	BC035647	cg23244913	29943401	-0.207467	0.474388	-0.437337	0.0775484	1.70515e-08	0.63125	-0.35907	-0.346593	1.036	0.186332	2.69829e-08	0.160135
6	cg23237314	29894197	BC035647	cg04623837	29943414	-0.206925	0.474388	-0.436194	0.0774496	1.78164e-08	0.730118	-0.350299	-0.346593	1.01069	0.184142	4.05013e-08	0.138461
6	cg23237314	29894197	BC035647	cg16368146	29943425	-0.248175	0.474388	-0.523149	0.079549	4.81847e-11	0.093554	-0.388941	-0.346593	1.12218	0.193989	7.25986e-09	0.151467
6	cg24442454	37616803	MDGA1	cg15580968	37619709	0.474821	0.784578	0.605192	0.0454729	2.05572e-40	0.568112	0.308272	-0.447906	-0.688251	0.121388	1.42914e-08	0.293578
6	cg24442454	37616803	MDGA1	cg07693262	37625029	0.611683	0.784578	0.779632	0.047809	8.77005e-60	0.23092	0.392272	-0.447906	-0.87579	0.131223	2.48783e-11	0.142478
6	cg25671484	42927993	GNMT	cg02359409	42947317	-0.340136	0.836091	-0.406817	0.0429276	2.62141e-21	0.0231177	-0.274591	-0.772556	0.355432	0.0596135	2.48767e-09	0.435
6	cg24153763	42928144	GNMT	cg02359409	42947317	-0.340573	0.785072	-0.433811	0.0462848	7.0727e-21	0.0191227	-0.274591	-0.769386	0.356896	0.0598592	2.48767e-09	0.301846
6	cg27588902	42928151	GNMT	cg02359409	42947317	-0.340573	0.716574	-0.47528	0.0515756	3.10657e-20	0.0191506	-0.274591	-0.72555	0.378459	0.0634757	2.48767e-09	0.171191
6	cg11409096	42928337	GNMT	cg02359409	42947317	-0.340573	0.333974	-1.01976	0.142975	9.86161e-13	0.0146064	-0.276408	-0.557062	0.496188	0.0826671	1.94611e-09	0.0738212
6	cg23696834	42928345	GNMT	cg02359409	42947317	-0.340573	0.326165	-1.04417	0.149087	2.49094e-12	0.0111515	-0.276408	-0.57169	0.483492	0.080552	1.94611e-09	0.0992068
6	cg23172480	117802786	DCBLD1	cg22795331	117785611	0.346516	-0.519006	-0.667653	0.084098	2.03844e-15	0.347991	-0.568227	-0.290802	1.954	0.309207	2.62578e-10	0.186573
6	cg14611402	117803162	DCBLD1	cg22795331	117785611	0.31584	-0.46151	-0.684362	0.0928808	1.72978e-13	0.0342326	0.629404	0.532332	1.18235	0.0451117	2.07259e-151	0.0710452
6	cg27642470	117802710	DCBLD1	cg07643096	117802588	-0.333765	-0.431538	0.773432	0.107937	7.74526e-13	0.997767	-0.482168	0.324993	-1.48363	0.24542	1.49172e-09	0.0158083
6	cg14767165	160183909	ACAT2	cg27095847	160221218	-0.329947	0.604718	-0.545621	0.0758171	6.1758e-13	0.48296	-0.486503	-0.458026	1.06217	0.138805	1.97496e-14	0.325225
7	cg23242489	1084791	GPR146	cg25428297	1022841	-0.275688	-1.17219	0.23519	0.0405472	6.61569e-09	0.0469942	-0.552028	0.446684	-1.23583	0.125912	9.6962e-23	0.0115589
7	cg23242489	1084791	GPR146	cg22785556	1081061	-1.75745	-1.17219	1.49928	0.0569823	1.42165e-152	0.365846	-0.334431	0.446684	-0.748698	0.124753	1.95548e-09	0.0446686
7	cg07092213	1199455	ZFAND2A	cg20671675	1105420	-0.249716	0.71238	-0.350538	0.0474229	1.4493e-13	0.0337185	-0.277361	-0.523029	0.530297	0.0880421	1.70977e-09	0.0188951
7	cg14503810	26438898	LOC441204	cg00749672	26437192	0.88441	-0.198472	-4.45609	0.757646	4.06603e-09	0.607573	-0.622541	-0.277065	2.24691	0.373444	1.77991e-09	0.0318055
7	cg26451415	64350150	ZNF273	cg15459871	64313506	0.375046	-0.380791	-0.984913	0.118677	1.04892e-16	0.0246905	0.322201	0.534941	0.602312	0.0858734	2.31692e-12	0.318435
7	cg26451415	64350150	ZNF273	cg20482143	64340804	-0.432644	-0.380791	1.13617	0.128323	8.44529e-19	0.0255275	-0.422538	0.542902	-0.778295	0.0840079	1.9591e-20	0.664848
7	cg26451415	64350150	ZNF273	cg19774365	64342997	-0.639638	-0.380791	1.67976	0.164195	1.45064e-24	0.0994931	-0.478619	0.542902	-0.881594	0.0835648	5.08962e-26	0.391087
7	cg13990351	64349133	ZNF273	cg09802893	64350876	0.228187	-0.634838	-0.359441	0.0535966	1.99451e-11	0.448671	0.256731	0.658609	0.389808	0.0699857	2.55001e-08	0.0588143
7	cg16681239	64349915	ZNF273	cg14881371	64354042	-0.34537	0.225539	-1.53131	0.267916	1.09285e-08	0.163234	0.2894	0.561058	0.515811	0.0820247	3.20585e-10	0.482505
7	cg15544036	73245564	CLDN4	cg12620035	73247613	-0.517469	-0.288423	1.79413	0.313287	1.02338e-08	0.0586815	0.300415	-0.438723	-0.68475	0.123939	3.29648e-08	0.447267
7	cg16454130	73245439	CLDN4	cg01679206	73253049	-1.23447	-0.482629	2.5578	0.198974	8.06608e-38	0.407751	-0.495751	0.440076	-1.12651	0.149428	4.74296e-14	0.12834
7	cg03781731	73256416	WBSCR27	cg01679206	73253049	-1.23131	-1.02626	1.1998	0.0448109	6.3584e-158	0.354029	-0.493169	0.526367	-0.936931	0.0860545	1.32007e-27	0.0835312
7	cg22489519	73269952	WBSCR28	cg01679206	73253049	-1.23019	-0.486639	2.52792	0.186218	5.62824e-42	0.813724	-0.493169	0.309655	-1.59264	0.271309	4.35225e-09	0.358755
7	cg15544036	73245564	CLDN4	cg02237119	73256414	-0.89858	-0.288423	3.11549	0.495348	3.18489e-10	0.0154852	0.493131	-0.438723	-1.12402	0.149784	6.17812e-14	0.0146167
7	cg15544036	73245564	CLDN4	cg03781731	73256416	-0.972887	-0.288423	3.37312	0.53234	2.35182e-10	0.0181989	0.526367	-0.438723	-1.19977	0.124547	5.79502e-22	0.121664
7	cg15544036	73245564	CLDN4	cg15318792	73257045	-0.705887	-0.288423	2.4474	0.397468	7.39078e-10	0.225475	0.404285	-0.438723	-0.921505	0.136946	1.70897e-11	0.134962
7	cg15544036	73245564	CLDN4	cg03322334	73257083	-0.989977	-0.288423	3.43238	0.540515	2.15041e-10	0.180219	0.32874	-0.438723	-0.749312	0.127232	3.8779e-09	0.132751
7	cg15544036	73245564	CLDN4	cg22489519	73269952	-0.424697	-0.288423	1.47248	0.267836	3.84818e-08	0.0107644	0.309655	-0.438723	-0.70581	0.12499	1.63339e-08	0.815429
7	cg22906224	99728672	MBLAC1	cg04305808	99614209	-0.346535	0.915318	-0.378595	0.0413915	5.87015e-20	0.0274756	-0.488965	-0.671034	0.728674	0.067535	3.85615e-27	0.544033
7	cg18090197	99769602	GAL3ST4	cg04305808	99614209	-0.308026	-0.341722	0.901392	0.142954	2.87344e-10	0.0147107	-0.494304	0.510815	-0.967677	0.0886624	9.8618e-28	0.016228
7	cg11010380	101007190	EMID2	cg07899060	101017354	0.51163	1.02726	0.498053	0.0334865	4.91731e-50	0.203895	-0.59798	0.396354	-1.5087	0.173976	4.24969e-18	0.309308
7	cg27109461	101007603	EMID2	cg07899060	101017354	0.378368	0.233386	1.62121	0.287457	1.70225e-08	0.0126249	-0.596268	0.49787	-1.19764	0.108894	3.89806e-28	0.572769
7	cg18577231	127743667	MIR593	cg15067687	127658301	-0.122365	0.678018	-0.180474	0.0325975	3.08702e-08	0.0806576	0.379961	0.60479	0.628254	0.0756664	1.01565e-16	0.708517
7	cg01234517	150021553	ACTR3C	cg09293560	150068240	0.452751	0.228296	1.98318	0.354814	2.27925e-08	0.0154211	0.388333	-0.321694	-1.20715	0.218645	3.36982e-08	0.0150261
7	cg17881007	151106022	LOC100131176	cg12775656	151078750	0.302404	0.550705	0.549122	0.0775024	1.38819e-12	0.80704	-0.297491	0.613972	-0.484535	0.0749237	9.99382e-11	0.518832
8	cg01414268	2480911	BC045738	cg01466164	2481226	0.402674	-0.521719	-0.771822	0.0803622	7.66797e-22	0.0258383	0.382808	0.515453	0.742662	0.0887619	5.91546e-17	0.329545
8	cg05635807	11422167	BLK	cg12840336	11422730	-0.49553	0.333111	-1.48758	0.171657	4.47419e-18	0.107477	-0.65302	-0.314714	2.07497	0.303004	7.49031e-12	0.933167
8	cg17363688	144467681	RHPN1	cg13153661	144417848	0.619913	0.611269	1.01414	0.135835	8.26954e-14	0.881336	0.285631	-0.503806	-0.566945	0.102306	2.99607e-08	0.899894
8	cg15857329	144653570	C8orf73	cg16316162	144660157	1.69895	0.816114	2.08176	0.151468	5.54411e-43	0.0867163	-0.46524	0.385814	-1.20587	0.17941	1.8012e-11	0.0160893
8	cg15857329	144653570	C8orf73	cg01494348	144660395	1.71753	0.816114	2.10453	0.152742	3.44132e-43	0.0847215	-0.482256	0.385814	-1.24997	0.183043	8.56054e-12	0.0226921
8	cg15857329	144653570	C8orf73	cg08508337	144660607	1.66364	0.816114	2.03849	0.149045	1.39283e-42	0.142052	-0.485693	0.385814	-1.25888	0.183784	7.39517e-12	0.0174531
8	cg09372546	145733659	MFSD3	cg11211951	145729740	0.590867	0.355009	1.66437	0.177465	6.68484e-21	0.132499	-0.704202	0.340436	-2.06853	0.278808	1.17845e-13	0.73502
8	cg09372546	145733659	MFSD3	cg19996418	145737578	-0.20507	0.355009	-0.577649	0.103716	2.5544e-08	0.128611	0.551564	0.340436	1.62017	0.218376	1.17845e-13	0.896943
8	cg09372546	145733659	MFSD3	cg05358723	145749887	-0.65732	0.355009	-1.85156	0.191278	3.66992e-22	0.0163552	0.456296	0.340436	1.34033	0.218769	8.97381e-10	0.996052
8	cg09372546	145733659	MFSD3	cg08302650	145750040	-0.728113	0.355009	-2.05097	0.207101	4.02898e-23	0.0448054	0.584623	0.340436	1.71728	0.231464	1.17845e-13	0.927427
8	cg09372546	145733659	MFSD3	cg19682134	145750363	-0.735548	0.355009	-2.07192	0.208816	3.33205e-23	0.0124086	0.547065	0.340436	1.60695	0.216594	1.17845e-13	0.997553
8	cg02578312	146018599	RPL8	cg27391399	145988992	-0.28205	-0.732099	0.385262	0.0476682	6.36336e-16	0.192413	0.422182	-0.350308	-1.20517	0.199313	1.4792e-09	0.918438
8	cg02578312	146018599	RPL8	cg10061906	146013430	-0.189129	-0.732099	0.258338	0.0468432	3.48871e-08	0.361208	0.359699	-0.350308	-1.02681	0.183429	2.17047e-08	0.9885
8	cg02578312	146018599	RPL8	cg02243665	146013792	-0.397357	-0.732099	0.542764	0.0495523	6.40223e-28	0.0168468	0.400923	-0.350308	-1.14449	0.193777	3.50052e-09	0.996058
9	cg13666340	4666266	C9orf68	cg27204993	4662937	-0.716447	0.564797	-1.26851	0.088173	6.28566e-47	0.0616002	0.55098	0.278495	1.97842	0.32711	1.46488e-09	0.355119
9	cg13481969	99449345	C9orf21	cg13985446	99452347	0.283795	1.29722	0.218772	0.0394573	2.94758e-08	0.485664	0.409851	-0.526075	-0.779074	0.0867868	2.78587e-19	0.941281
9	cg11042561	99449451	C9orf21	cg13985446	99452347	0.279026	1.50258	0.185698	0.0337733	3.83321e-08	0.313735	0.405368	-0.711494	-0.569743	0.0641931	6.96499e-19	0.965398
10	cg04200607	72163475	EIF4EBP2	cg02549645	72201216	-0.494845	-0.723764	0.683711	0.0516008	4.51077e-40	0.0145426	-0.469108	0.432382	-1.08494	0.149637	4.15289e-13	0.0582819
10	cg08705285	72431919	ADAMTS14	cg19779893	72451501	-0.207618	-0.644715	0.322031	0.0577059	2.39753e-08	0.040756	0.645581	-0.540733	-1.1939	0.0455523	2.07259e-151	0.0894513
10	cg08397758	100174853	PYROXD2	cg11203827	100175560	0.434881	0.414475	1.04923	0.126038	8.45341e-17	0.373688	-0.38612	0.694995	-0.555572	0.0658153	3.13597e-17	0.851146
10	cg22752023	100174935	PYROXD2	cg11203827	100175560	0.417511	0.358591	1.16431	0.161135	4.98603e-13	0.0180193	-0.377912	0.358078	-1.05539	0.181561	6.14192e-09	0.357015
10	cg03852570	100175106	PYROXD2	cg11203827	100175560	0.417511	0.263972	1.58165	0.206352	1.79111e-14	0.138491	-0.422282	0.479971	-0.879806	0.121723	4.90425e-13	0.937262
10	cg05394783	134043897	STK32C	cg16106427	134045609	1.39741	0.771641	1.81095	0.0874873	3.49097e-95	0.0160208	-0.426277	0.521348	-0.817644	0.0874528	8.80231e-21	0.0676232
10	cg14039939	134146024	STK32C	cg15537056	134170262	0.289284	0.654671	0.441877	0.062458	1.49671e-12	0.148196	-0.391182	0.48923	-0.799587	0.115281	4.03373e-12	0.0159864
10	cg07119315	134150567	LRRC27	cg15537056	134170262	0.327545	0.604176	0.542136	0.07158	3.62325e-14	0.0190533	-0.441026	0.402121	-1.09675	0.163084	1.75509e-11	0.0745916
10	cg25076597	134150581	LRRC27	cg15537056	134170262	0.322076	0.63636	0.506122	0.06698	4.14662e-14	0.011131	-0.44034	0.398329	-1.10547	0.165452	2.3653e-11	0.271236
10	cg01263624	134775542	AK125849	cg26094990	134771944	-0.845228	3.48973	-0.242204	0.0368718	5.07115e-11	0.860951	0.374088	0.518016	0.722155	0.0883791	3.0558e-16	0.137064
10	cg00912926	134775610	AK125849	cg26094990	134771944	-0.845228	3.6768	-0.229881	0.0348871	4.41944e-11	0.677008	0.380072	0.563526	0.674454	0.0812064	9.94549e-17	0.146747
10	cg15669088	134775772	AK125849	cg26094990	134771944	-0.845228	3.25437	-0.259721	0.0397099	6.13328e-11	0.822793	0.380072	0.510615	0.744342	0.0896211	9.94549e-17	0.0912145
10	cg17693826	134776050	AK125849	cg26094990	134771944	-0.786749	3.79225	-0.207463	0.0329165	2.92528e-10	0.845577	0.397596	0.509679	0.780091	0.109463	1.02948e-12	0.0230592
10	cg00912926	134775610	AK125849	cg10979117	134772055	-0.875656	3.6768	-0.238157	0.0352211	1.36311e-11	0.566537	0.544469	0.563526	0.966183	0.0368639	2.07263e-151	0.0110076
10	cg15669088	134775772	AK125849	cg10979117	134772055	-0.875656	3.25437	-0.269071	0.0401058	1.95914e-11	0.713305	0.544469	0.510615	1.0663	0.0406838	2.07262e-151	0.0631425
11	cg27158867	537638	LRRC56	cg06367925	518726	0.295976	1.08741	0.272185	0.039531	5.7645e-12	0.0243834	0.284376	-0.528159	-0.538428	0.0871565	6.50364e-10	0.962142
11	cg27158867	537638	LRRC56	cg12989344	534232	0.263643	1.08741	0.242451	0.0399145	1.2456e-09	0.0411692	0.295262	-0.528159	-0.55904	0.0871074	1.38236e-10	0.595449
11	cg15661311	504551	RNH1	cg07554011	537737	0.970796	-0.260867	-3.72142	0.611924	1.19067e-09	0.0835394	-0.434706	-0.303002	1.43467	0.25889	2.99717e-08	0.0503773
11	cg04132264	575426	LOC143666	cg24710179	642975	0.599241	-0.692539	-0.865281	0.112962	1.86043e-14	0.0176818	0.411612	0.313954	1.31106	0.23553	2.60042e-08	0.146525
11	cg20225915	805726	PIDD	cg11054774	824777	-0.565257	0.400033	-1.41303	0.152277	1.70537e-20	0.0140512	-0.406865	-0.54228	0.750285	0.0842137	5.13604e-19	0.0331087
11	cg07326765	45868449	CRY2	cg24354272	45868030	0.366928	-0.550425	-0.666626	0.0874203	2.43039e-14	0.172489	0.541081	0.254046	2.12985	0.386479	3.56985e-08	0.966902
11	cg19610905	61596333	FADS2	cg07689907	61582574	-0.634459	-0.851216	0.745355	0.046042	6.06923e-59	0.0677204	-0.382882	0.678913	-0.563963	0.0673906	5.83255e-17	0.0173217
11	cg23719950	63933701	MACROD1	cg14078730	63896557	-0.308023	-0.65877	0.467573	0.0726713	1.24223e-10	0.515851	-0.42196	0.550955	-0.76587	0.082784	2.21535e-20	0.655666
11	cg04256316	65405502	SIPA1	cg10518572	65560635	-0.551385	0.233806	-2.3583	0.354836	3.00799e-11	0.0100433	0.339336	0.521412	0.650803	0.0880094	1.41728e-13	0.366205
11	cg04256316	65405502	SIPA1	cg13229961	65560701	-0.295528	0.233806	-1.26399	0.226061	2.25301e-08	0.0302893	0.357273	0.521412	0.685203	0.0879064	6.45689e-15	0.0351568
11	cg18002602	66138449	SLC29A2	cg08181642	66135624	0.215099	-0.930654	-0.231126	0.0381058	1.31643e-09	0.383171	0.403262	0.460613	0.875489	0.127209	5.89062e-12	0.114498
11	cg01240599	67418045	ACY3	cg11468085	67435577	-0.497945	-1.3462	0.36989	0.0410615	2.09487e-19	0.769756	0.408284	-0.603394	-0.676646	0.0756756	3.8429e-19	0.598603
11	cg27022933	67418106	ACY3	cg11468085	67435577	-0.497945	-1.23169	0.404277	0.0454587	5.93345e-19	0.880476	0.430546	-0.600847	-0.716565	0.0758536	3.49715e-21	0.721458
11	cg12894325	67418113	ACY3	cg11468085	67435577	-0.50381	-1.18235	0.426108	0.0480393	7.31514e-19	0.842596	0.429351	-0.595975	-0.720418	0.0764817	4.53355e-21	0.541792
11	cg04565008	67418140	ACY3	cg11468085	67435577	-0.497945	-1.42301	0.349923	0.0385716	1.16813e-19	0.854796	0.408284	-0.588342	-0.693956	0.0776116	3.8429e-19	0.195135
11	cg06148175	67418148	ACY3	cg11468085	67435577	-0.497945	-1.28295	0.388125	0.0433597	3.51415e-19	0.882615	0.418033	-0.596608	-0.700683	0.0764748	5.08125e-20	0.432458
11	cg00350199	67418213	ACY3	cg11468085	67435577	-0.497945	-1.45722	0.34171	0.037551	9.04211e-20	0.890142	0.408284	-0.590647	-0.691249	0.0773088	3.8429e-19	0.121158
11	cg25835179	67418291	ACY3	cg11468085	67435577	-0.497945	-1.35298	0.368036	0.0408342	2.00643e-19	0.912484	0.439685	-0.377939	-1.16337	0.179993	1.02342e-10	0.803937
11	cg12355172	67418315	ACY3	cg11468085	67435577	-0.497945	-1.35629	0.367137	0.040737	2.0165e-19	0.905445	0.439685	-0.317732	-1.38382	0.240424	8.62575e-09	0.240929
11	cg04986336	67418358	ACY3	cg11468085	67435577	-0.497945	-1.26412	0.393908	0.0441378	4.47672e-19	0.917449	0.439685	-0.488878	-0.899376	0.12021	7.33478e-14	0.382063
11	cg23130075	67418365	ACY3	cg11468085	67435577	-0.497945	-1.47994	0.336464	0.0369104	7.81615e-20	0.864528	0.423199	-0.519566	-0.814523	0.087776	1.70181e-20	0.143104
12	cg21672339	49319475	FKBP11	cg23937608	49317231	0.225367	0.308361	0.730852	0.133185	4.07622e-08	0.465035	0.291268	-0.499867	-0.582692	0.10375	1.95101e-08	0.872709
12	cg03566156	49319558	FKBP11	cg23937608	49317231	0.221629	0.461922	0.479798	0.0797275	1.76622e-09	0.335787	0.291268	-0.579575	-0.502555	0.0793964	2.45644e-10	0.934024
12	cg10833066	111807467	FAM109A	cg26359133	111847419	0.309788	1.42872	0.216829	0.028482	2.68168e-14	0.0172608	0.339764	-0.543057	-0.62565	0.0844992	1.31928e-13	0.0622126
12	cg02556042	117471086	AK055849	cg12801791	117478480	-0.423222	-0.847354	0.499463	0.0611739	3.22401e-16	0.0420495	0.496282	-0.527291	-0.941193	0.0858824	6.01007e-28	0.385885
12	cg23895963	117471115	AK055849	cg12801791	117478480	-0.423222	-0.936463	0.451937	0.0542789	8.34821e-17	0.0205535	-0.494919	0.511796	-0.967025	0.0884924	8.49105e-28	0.680969
12	cg21721566	121163144	ACADS	cg06366792	121179966	0.337089	0.945147	0.356652	0.0365377	1.65184e-22	0.193902	0.398731	-0.492446	-0.809695	0.114912	1.83875e-12	0.153221
12	cg23907586	121163367	ACADS	cg06366792	121179966	0.340182	0.84429	0.40292	0.0453858	6.82723e-19	0.380221	0.383226	-0.328546	-1.16643	0.209736	2.67572e-08	0.171837
12	cg01765077	122356316	WDR66	cg01391022	122360665	0.346884	0.414204	0.837471	0.099933	5.27811e-17	0.0334504	-0.272138	0.708612	-0.384044	0.0650007	3.45666e-09	0.71179
12	cg22618164	122356400	WDR66	cg01391022	122360665	0.346884	0.520993	0.665813	0.072769	5.71016e-20	0.0173891	-0.264192	0.766564	-0.344644	0.0601092	9.83064e-09	0.245932
12	cg21016266	122356598	WDR66	cg01391022	122360665	0.346884	0.43558	0.796373	0.0932828	1.37527e-17	0.0704028	-0.260465	0.781696	-0.333205	0.0589558	1.5879e-08	0.553809
13	cg02215357	53191046	HNRNPA1L2	cg05335186	53173507	-0.587413	0.393946	-1.4911	0.144519	5.86253e-25	0.378671	-0.807973	-0.511456	1.57975	0.060274	2.07266e-151	0.0123575
13	cg07926092	79233506	RNF219	cg12852499	79170959	0.24225	1.14291	0.211959	0.0345032	8.08924e-10	0.0133499	0.350236	-0.41751	-0.838869	0.13944	1.78812e-09	0.0355553
13	cg00023464	111267667	CARKD	cg11017500	111290755	0.300888	0.7322	0.410937	0.0697213	3.76987e-09	0.582629	0.319532	-0.538385	-0.593501	0.0853374	3.53159e-12	0.907961
14	cg02058870	72053146	SIPA1L1	cg27025738	72006683	0.292396	0.745522	0.392204	0.0540325	3.90946e-13	0.141409	0.36541	-0.612192	-0.596887	0.0748292	1.5035e-15	0.428668
14	cg01770355	74725041	VSX2	cg08255017	74727001	0.622459	-0.241617	-2.57622	0.353165	2.99404e-13	0.0880138	-0.613906	-0.302931	2.02656	0.307649	4.48095e-11	0.783115
14	cg06969206	100111183	HHIPL1	cg01866805	100126741	0.247746	0.492454	0.503085	0.0872206	8.02362e-09	0.0109145	-0.304712	0.498888	-0.610782	0.104991	5.97533e-09	0.0493398
14	cg10409043	103570024	EXOC3L4	cg01104208	103566172	-0.29198	0.306032	-0.954083	0.17139	2.59553e-08	0.120379	-0.26287	-0.578873	0.454106	0.0796036	1.16621e-08	0.369625
14	cg23034818	105714589	BTBD6	cg24387101	105738663	-0.326756	0.30303	-1.0783	0.165089	6.50664e-11	0.238336	0.519867	0.408291	1.27327	0.142399	3.83696e-19	0.497958
14	cg24902557	105715464	BRF1	cg24387101	105738663	-0.326756	0.505153	-0.646845	0.0796995	4.81629e-16	0.0424955	0.535889	0.274429	1.95274	0.327712	2.54242e-09	0.0606326
14	cg23034818	105714589	BTBD6	cg10792982	105748885	0.666324	0.30303	2.19887	0.270724	4.57798e-16	0.110934	-0.638724	0.408291	-1.56438	0.174956	3.83696e-19	0.113637
15	cg21244086	45479462	SHF	cg25801113	45476975	-1.01076	-0.250635	4.03277	0.518126	7.06065e-15	0.0951815	-0.752621	0.397	-1.89577	0.218245	3.73903e-18	0.0228003
15	cg21244086	45479462	SHF	cg18423591	45494708	0.431322	-0.250635	-1.72091	0.250725	6.70732e-12	0.0109587	0.370669	0.397	0.933677	0.153588	1.20866e-09	0.4034
15	cg00919857	52043258	LYSMD2	cg05111988	52045999	-0.5519	-0.303738	1.81703	0.220367	1.64524e-16	0.640451	-0.634593	0.34588	-1.83472	0.243317	4.68331e-14	0.259416
15	cg00919857	52043258	LYSMD2	cg02253142	52048211	-0.776164	-0.303738	2.55537	0.29061	1.45464e-18	0.438286	-0.751628	0.34588	-2.17309	0.28819	4.68331e-14	0.168664
15	cg02018277	65116255	PIF1	cg07915896	65129816	-0.468743	0.539941	-0.868136	0.0768648	1.39962e-29	0.0826429	0.838528	0.339614	2.46906	0.333617	1.3528e-13	0.637269
15	cg11013726	65116557	PIF1	cg07915896	65129816	-0.466217	0.614883	-0.758221	0.0636776	1.08562e-32	0.643276	0.82409	0.438005	1.88146	0.195645	6.79629e-22	0.938577
15	cg15491461	89959984	AK054710	cg06622408	89952299	-0.554837	0.599148	-0.926044	0.103237	2.96353e-19	0.0660576	0.334567	0.397916	0.840797	0.146979	1.06206e-08	0.0647374
15	cg17326095	89959989	AK054710	cg06622408	89952299	-0.554837	0.498975	-1.11196	0.136232	3.28969e-16	0.0157887	0.335188	0.446757	0.750268	0.124811	1.8411e-09	0.0239775
15	cg12364131	89922792	LOC254559	cg18698788	89952499	-0.283335	-0.262419	1.0797	0.184451	4.8106e-09	0.233448	0.447802	-0.307144	-1.45796	0.25785	1.56492e-08	0.0147147
15	cg23013968	93616959	RGMA	cg08766812	93610780	-0.730244	0.883347	-0.826678	0.139632	3.21121e-09	0.140721	0.455979	0.374818	1.21653	0.186117	6.30205e-11	0.60964
16	cg01468220	779026	HAGHL	cg07623839	767530	0.539336	0.366173	1.4729	0.201961	3.03112e-13	0.0444852	0.456344	-0.29575	-1.543	0.278891	3.15448e-08	0.537208
16	cg26558287	67428155	TPPP3	cg10215414	67361708	0.641041	-0.643141	-0.996735	0.170009	4.55028e-09	0.412403	0.445321	0.301432	1.47735	0.26539	2.59596e-08	0.520055
16	cg02192472	69364945	PDF	cg08285646	69432500	0.361603	0.696542	0.51914	0.0547017	2.30173e-21	0.124723	0.413871	-0.482108	-0.858462	0.120045	8.60509e-13	0.233057
16	cg10156586	89160039	ACSF3	cg08891584	89151055	-1.04808	0.455133	-2.3028	0.211398	1.24211e-27	0.208396	0.467548	0.589011	0.793785	0.07711	7.48456e-25	0.155134
16	cg27495617	89160041	ACSF3	cg08891584	89151055	-1.04808	0.327778	-3.19753	0.401211	1.59063e-15	0.0155369	0.469925	0.450138	1.04396	0.140435	1.05596e-13	0.0955702
16	cg10156586	89160039	ACSF3	cg00697672	89151343	-0.476703	0.455133	-1.04739	0.123738	2.57076e-17	0.234671	0.446079	0.589011	0.757336	0.0772694	1.11221e-22	0.21661
16	cg27495617	89160041	ACSF3	cg00697672	89151343	-0.476703	0.327778	-1.45435	0.212124	7.07492e-12	0.0777234	0.444909	0.450138	0.988383	0.137048	5.51484e-13	0.0626071
16	cg05521982	89159988	ACSF3	cg07845093	89151447	-0.612386	0.777896	-0.787234	0.062334	1.45582e-36	0.0125889	0.372599	0.598323	0.622739	0.0765249	4.02777e-16	0.0428014
16	cg10156586	89160039	ACSF3	cg07845093	89151447	-0.637851	0.455133	-1.40146	0.147296	1.82444e-21	0.137877	0.366335	0.589011	0.621949	0.0777692	1.27111e-15	0.128042
17	cg19058189	1958090	HIC1	cg05945782	1954986	0.417502	-0.252892	-1.65091	0.286784	8.58046e-09	0.345996	0.342123	0.386599	0.884956	0.154619	1.04375e-08	0.123445
17	cg05945782	1954986	MIR212	cg19058189	1958090	-0.254141	0.428008	-0.593776	0.105598	1.8769e-08	0.0848459	0.372119	0.346281	1.07462	0.189909	1.52625e-08	0.0540798
17	cg12065943	19881925	AKAP10	cg24566615	19989115	0.268273	-0.854183	-0.31407	0.0570587	3.70584e-08	0.0879483	0.466237	0.614803	0.758351	0.0738847	1.02402e-24	0.179143
17	cg24550644	30846204	AK307275	cg12561776	30844705	-0.349523	-0.867301	0.403001	0.0399846	6.84748e-24	0.212371	-0.652235	0.318446	-2.04818	0.295524	4.18846e-12	0.0932377
17	cg25067162	41277974	NBR2	cg13689204	41401644	-0.280292	0.454418	-0.616816	0.088163	2.62789e-12	0.627066	-0.450543	-0.424354	1.06171	0.151225	2.20694e-12	0.122317
17	cg05368731	41323189	NBR1	cg13689204	41401644	-0.278767	1.27037	-0.219437	0.0277524	2.63745e-15	0.11075	-0.309864	-0.741558	0.417855	0.0619909	1.57755e-11	0.0391643
17	cg23758822	41437982	LOC100130581	cg13689204	41401644	-0.292658	1.21606	-0.240661	0.0288554	7.41304e-17	0.264038	-0.453094	-0.757912	0.597819	0.0600104	2.23691e-23	0.0715596
17	cg09329144	41466268	LOC100130581	cg13689204	41401644	-0.298714	0.63121	-0.473241	0.0618643	2.01511e-14	0.340577	-0.456973	-0.431399	1.05928	0.148311	9.17711e-13	0.994201
17	cg07844572	61904053	FTSJ3	cg26933683	61918738	-0.506052	0.506672	-0.998777	0.0882388	1.05646e-29	0.173288	-0.369297	-0.385193	0.958733	0.160503	2.32496e-09	0.656456
17	cg19877921	61904685	PSMC5	cg26933683	61918738	-0.479176	0.311192	-1.53981	0.179651	1.02524e-17	0.81196	0.386356	0.388878	0.993515	0.161397	7.4728e-10	0.961557
17	cg23090583	61904693	PSMC5	cg26933683	61918738	-0.491303	-0.280896	1.74906	0.222598	3.92039e-15	0.683519	0.390455	-0.364254	-1.07193	0.179618	2.40439e-09	0.668671
17	cg04763450	79455576	DQ585569	cg18194032	79455822	0.729496	0.966718	0.754611	0.0404909	1.62334e-77	0.0351371	0.341779	-0.490907	-0.69622	0.110268	2.7208e-10	0.236601
17	cg09841001	79455736	DQ585569	cg18194032	79455822	0.729496	1.12016	0.651242	0.032535	3.94263e-89	0.563777	0.341779	-0.576164	-0.593198	0.0796336	9.39873e-14	0.0791905
17	cg08009275	79790191	FAM195B	cg17054691	79813439	0.240913	-0.656696	-0.366856	0.0666669	3.73775e-08	0.895209	0.401489	0.459869	0.87305	0.127305	6.98716e-12	0.995485
17	cg00705328	80416013	NARF	cg25198941	80454611	0.290548	-0.634813	-0.45769	0.0585863	5.61836e-15	0.0113925	0.698039	0.473764	1.47339	0.141162	1.66999e-25	0.661988
19	cg17666539	7927207	EVI5L	cg16392310	7913967	-0.697435	0.280432	-2.487	0.420766	3.40769e-09	0.118335	0.346955	0.359504	0.965093	0.17337	2.59677e-08	0.0233753
19	cg00667525	18699118	C19orf60	cg21977234	18701320	-0.307436	-1.09141	0.281688	0.0303757	1.80166e-20	0.532559	0.392531	-0.593346	-0.661556	0.077053	9.02659e-18	0.441214
19	cg00667525	18699118	C19orf60	cg25102449	18761273	-0.249131	-1.09141	0.228266	0.0298803	2.18296e-14	0.0335821	0.277233	-0.593346	-0.467237	0.0776088	1.73983e-09	0.0294855
19	cg23004160	21646329	CR627135	cg21751540	21541537	0.403343	0.396279	1.01783	0.124764	3.40544e-16	0.015722	-0.347379	0.637352	-0.545035	0.0719626	3.62286e-14	0.0607743
19	cg23026602	21646605	CR627135	cg19051117	21767566	1.1067	0.468873	2.36035	0.181199	8.67261e-39	0.0110858	-0.371484	0.636188	-0.583921	0.071976	4.94979e-16	0.0572234
19	cg01048962	21646470	CR627135	cg14396421	21769190	0.643545	0.314928	2.04347	0.24834	1.8955e-16	0.0644022	-0.33901	0.62702	-0.54067	0.0731876	1.4968e-13	0.333245
19	cg10741422	21769315	AX748435	cg26562263	21863715	1.13609	0.610053	1.86229	0.110434	8.36103e-64	0.0243604	0.818259	-0.367064	-2.2292	0.278173	1.11303e-15	0.287986
19	cg08562672	21860753	LOC641367	cg26562263	21863715	1.14381	0.918133	1.2458	0.0498883	1.24012e-137	0.064626	0.516722	-0.556079	-0.929224	0.0354538	2.07266e-151	0.0226623
19	cg02711397	39360313	RINL	cg07859880	39323060	0.580529	-0.409932	-1.41616	0.13752	7.20504e-25	0.714211	0.38043	0.359043	1.05957	0.181388	5.17533e-09	0.0130058
19	cg07859880	39323060	ECH1	cg02711397	39360313	-0.37101	0.582649	-0.636764	0.0662706	7.35825e-22	0.315249	0.336153	0.396018	0.848833	0.148262	1.03301e-08	0.0854298
19	cg12018403	55677414	C19orf51	cg19393762	55661872	0.291128	-0.289221	-1.00659	0.170558	3.59646e-09	0.0192934	-0.267397	-0.521245	0.512996	0.0883858	6.47308e-09	0.172622
21	cg08191854	45773294	TRPM2	cg16190478	45789122	0.625683	-0.253588	-2.46732	0.433093	1.21942e-08	0.365105	-0.539343	-0.604603	0.892062	0.0340359	2.07264e-151	0.0594826
22	cg13879495	22005669	MIR301B	cg00449189	22011008	0.509709	-0.646383	-0.788555	0.0601313	2.74142e-39	0.695787	0.475776	0.500749	0.950128	0.119466	1.81874e-15	0.481771
22	cg01069823	35796649	MCM5	cg19361488	35800554	0.846483	-0.574759	-1.47276	0.0953973	9.06012e-54	0.0679685	-0.311136	-0.427353	0.728054	0.12973	1.99936e-08	0.804518
22	cg01766737	42341948	CENPM	cg11915388	42470451	0.34056	0.497169	0.684999	0.123155	2.66578e-08	0.0357633	-0.772194	0.308152	-2.50589	0.373862	2.04595e-11	0.0386922
22	cg01766737	42341948	CENPM	cg18034295	42475135	-0.368006	0.497169	-0.740204	0.126456	4.81441e-09	0.0177819	0.550624	0.308152	1.78686	0.266588	2.04595e-11	0.0821641
22	cg07593264	43410455	PACSIN2	cg16973406	43265991	-0.328792	0.420389	-0.782115	0.0929827	4.05135e-17	0.591965	0.597064	0.256085	2.3315	0.419664	2.76591e-08	0.117603
