# Supplementary material for: Promoter-anchored chromatin interactions predicted from genetic analysis of epigenomic data
Source: Nat Commun. 2020 Apr 28;11:2061. doi: 10.1038/s41467-020-15587-0 (PMC7188843; doi:10.1038/s41467-020-15587-0)
Supplement: Supplementary file 3 — Supplementary Data 2 [file 41467_2020_15587_MOESM3_ESM.xlsx]

## Sheet: S3 Associated PIDSs
Supplementary Data 2 Identification of 601 PIDSs associated with 15 human complex traits or diseases
Trait	PIDS	Closest Gene	Chr	bp_probe	Top cis-meQTL	bp_cis-meQTL	PmeQTL	PGWAS	bXY	SESMR	PSMR	PHEIDI
AD	cg12968598	CD2AP	6	47444699	rs13193054	47552817	6.56132e-121	7.237e-08	0.118351	0.0225671	1.568e-07	0.169614
AD	cg20172563	CD2AP	6	47487173	rs6931478	47461913	3.90889e-48	5.189e-08	0.186031	0.0365581	3.60641e-07	0.258437
AD	cg06881914	MS4A6A	11	59951663	rs1834557	59955357	4.33443e-19	5.985e-10	-0.333931	0.0655549	3.50749e-07	0.0787932
BMI	cg11023668	ADCY3	2	25095040	rs13410999	25097939	0	3.291e-16	-0.0268981	0.00333545	7.36554e-16	0.346048
BMI	cg04586622	ADCY3	2	25135609	rs10203386	25136866	1.68927e-201	2.63e-16	0.0351879	0.00445116	2.67254e-15	0.0959141
BMI	cg20518994	ADCY3	2	25141532	rs11676272	25141538	5.63719e-64	1.122e-21	0.0604108	0.00731346	1.45409e-16	0.824248
BMI	cg15423357	ADCY3	2	25149977	rs10182181	25150296	5.96773e-139	8.777e-24	0.0408635	0.00443601	3.2081e-20	0.365109
BMI	cg01884057	ADCY3	2	25150051	rs6752378	25150116	0	4.287e-23	0.0301477	0.00318958	3.32653e-21	0.0953216
BMI	cg00011346	ERBB4	2	213403859	rs7599312	213413231	8.41143e-18	1.173e-10	-0.0695673	0.0134581	2.35121e-07	0.608372
BMI	cg05377527	NDUFS3	11	47586666	rs7124681	47529947	1.42578e-45	1.158e-16	0.0577673	0.00802675	6.1622e-13	0.0557522
BMI	cg05585544	C1QTNF4	11	47624801	rs12419692	47624714	3.95257e-38	6.12e-14	-0.0571774	0.00890034	1.32584e-10	0.0101033
BMI	cg18512352	C1QTNF4	11	47633146	rs10838738	47663049	2.12159e-30	1.41e-13	-0.0636619	0.0103371	7.33873e-10	0.013999
BMI	cg25561904	AK097119	14	104165401	rs709400	104149475	1.61322e-64	1.018e-07	0.0305258	0.00594543	2.83161e-07	0.779444
BMI	cg02256455	AK097119	14	104165475	rs709400	104149475	1.729e-149	1.018e-07	0.0215669	0.0040882	1.32472e-07	0.810317
BMI	cg09469610	SKOR1	15	68113110	rs8028313	68043057	2.0306e-17	5.717e-16	-0.089733	0.0153833	5.43884e-09	0.0345163
BMI	cg07572579	SKOR1	15	68116058	rs4776982	68114974	1.9447e-17	2.608e-16	-0.0916345	0.0155455	3.75578e-09	0.331931
BMI	cg00834536	CREBBP	16	4013537	rs2531995	4013467	6.0855e-78	1.691e-09	0.0404362	0.00705154	9.78717e-09	0.123338
BMI	cg00800141	CREBBP	16	4014161	rs879620	4015729	1.27902e-28	1.061e-09	-0.0670252	0.0125381	9.00485e-08	0.127119
BMI	cg27066052	CREBBP	16	4015761	rs879620	4015729	1.12518e-21	1.061e-09	0.0782248	0.0152097	2.70275e-07	0.519887
BMI	cg07451762	NPIPL1	16	28383216	rs6565259	28898793	3.73566e-12	8.108e-17	-0.115033	0.0214816	8.558e-08	0.111292
BMI	cg03300649	APOBR	16	28504949	rs12446550	28543381	6.35052e-15	1.455e-17	-0.101738	0.0178161	1.12674e-08	0.017693
BMI	cg17122311	IL27	16	28517278	rs11074911	28583865	2.62538e-16	1.619e-11	-0.0926907	0.017816	1.96448e-07	0.0839283
BMI	cg02195680	IL27	16	28519566	rs151181	28490517	2.4442e-21	8.514e-18	-0.0871832	0.0136179	1.53259e-10	0.0942451
BMI	cg01803679	NUPR1	16	28550269	rs180743	28507644	2.88447e-16	6.06e-15	-0.0980469	0.0173435	1.5744e-08	0.120075
BMI	cg15149645	NUPR1	16	28550619	rs4788073	28594549	1.25868e-20	4.738e-11	-0.0801737	0.0149212	7.73725e-08	0.0800916
BMI	cg01542023	NUPR1	16	28550637	rs2077031	28603168	5.70833e-35	4.816e-10	-0.0602226	0.0108361	2.7349e-08	0.0146587
BMI	cg01378222	SULT1A1	16	28622494	rs11074911	28583865	1.05918e-23	1.619e-11	0.0758439	0.0135593	2.22564e-08	0.0443365
BMI	cg00348858	SH2B1	16	28858442	rs7205323	28865892	7.50149e-17	5.219e-14	-0.102015	0.0182588	2.30828e-08	0.159782
BMI	cg06726893	SH2B1	16	28870846	rs8061590	28895130	3.11647e-15	4.342e-23	-0.114809	0.018587	6.53812e-10	0.13188
BMI	cg08761264	SH2B1	16	28874980	rs4788100	28864673	5.36936e-37	5.219e-14	-0.0676678	0.0104494	9.43498e-11	0.118657
BMI	cg06941159	SH2B1	16	28875210	rs8055138	28891465	1.11865e-207	1.25e-19	0.0351758	0.00406014	4.56728e-18	0.0667021
BMI	cg04414917	ATP2A1	16	28889971	rs8049439	28837515	5.74876e-34	1.552e-21	-0.0748423	0.00996909	6.02934e-14	0.283936
BMI	cg04018474	HSD3B7	16	31008003	rs2303223	31075175	2.72555e-39	3.674e-09	0.0421512	0.00779506	6.3935e-08	0.371098
BMI	cg05114606	KCNJ12	17	21274193	rs4986044	21261560	0	1.416e-07	-0.0143997	0.0027379	1.44514e-07	0.251781
BMI	cg11413133	KCNJ12	17	21281318	rs4986044	21261560	5.13158e-206	1.416e-07	0.018582	0.00356446	1.85682e-07	0.207568
BMI	cg01637175	KCNJ12	17	21281507	rs4986044	21261560	0	1.416e-07	0.0163371	0.00311814	1.61132e-07	0.356166
BMI	cg03070989	KCTD15	19	34311482	rs29938	34311481	0	3.833e-08	0.015806	0.00288621	4.34063e-08	0.0136263
CAD	cg25035485	APOB	2	21266500	rs515135	21286057	7.03171e-65	3.09e-08	0.0952668	0.0180967	1.40706e-07	0.360993
CAD	cg05337441	APOB	2	21266568	rs515135	21286057	1.74535e-52	3.09e-08	0.104491	0.0200801	1.95351e-07	0.450672
CAD	cg16723488	APOB	2	21266947	rs515135	21286057	1.49588e-54	3.09e-08	0.103053	0.0197586	1.83199e-07	0.36304
CAD	cg16306978	APOB	2	21266953	rs515135	21286057	6.86472e-77	3.09e-08	0.0883617	0.0166558	1.12577e-07	0.240428
CAD	cg24309555	APOB	2	21266956	rs515135	21286057	4.33051e-60	3.09e-08	0.0985074	0.0187858	1.57373e-07	0.214453
CAD	cg03350299	APOB	2	21266960	rs515135	21286057	6.18598e-57	3.09e-08	0.101049	0.019327	1.7103e-07	0.235771
CAD	cg25071744	APOB	2	21266995	rs515135	21286057	2.41636e-66	3.09e-08	0.0942907	0.0178918	1.36382e-07	0.0994707
CAD	cg07241568	ABO	9	136150823	rs550057	136146597	1.5491e-60	4.19e-09	0.0968552	0.0175068	3.15821e-08	0.0144209
CAD	cg03493300	NT5C2	10	104813866	rs11191543	104824387	2.2091e-110	1.51e-07	-0.059522	0.0116438	3.18904e-07	0.0190861
CAD	cg22753661	ADAMTS7	15	79092743	rs2277547	79082431	1.33776e-93	1.71e-11	-0.0930392	0.0145517	1.61896e-10	0.0849892
CAD	cg12645284	ADAMTS7	15	79092878	rs2277547	79082431	1.02465e-94	1.71e-11	-0.0924916	0.0144576	1.57988e-10	0.0883017
CD	cg14669863	CLK2	1	155247706	rs12749306	155247707	3.27425e-204	4.085e-08	0.15016	0.0278553	7.01727e-08	0.710365
CD	cg08510456	BSN-AS2	3	49591008	rs13086611	49385417	1.71007e-21	8.72e-12	0.494693	0.0890569	2.77945e-08	0.021487
CD	cg05501285	P4HA2	5	131563764	rs10479000	131607402	8.2384e-12	4.488e-14	-0.814124	0.160778	4.11317e-07	0.119573
CD	cg25351996	P4HA2	5	131563782	rs12521097	131575338	4.28251e-16	2.58e-12	-0.641172	0.120913	1.14069e-07	0.0208533
CD	cg06968155	LOC553103	5	131705112	rs11242109	131677047	3.45464e-33	1.293e-15	0.489096	0.073558	2.94842e-11	0.0140518
CD	cg07538946	LOC553103	5	131705188	rs200838	131710399	3.82539e-31	9.619e-16	0.508359	0.0769788	4.00534e-11	0.0196824
CD	cg19040266	SLC22A5	5	131723239	rs200838	131710399	3.18627e-30	9.619e-16	-0.525124	0.0799315	5.04251e-11	0.0131423
CD	cg07392085	NDFIP1	5	141489673	rs249638	141530696	8.83272e-43	6.5e-08	0.284508	0.0565509	4.87889e-07	0.0983306
CD	cg09501687	C5orf62	5	150169781	rs10463307	150254620	3.58556e-28	1.712e-17	0.498402	0.0740428	1.68193e-11	0.423477
CD	cg05340042	IRGM	5	150224636	rs60134818	150261043	9.79174e-25	6.799e-17	-0.521354	0.0804899	9.33994e-11	0.209176
CD	cg13351061	RPS6KA2	6	167051536	rs2769351	167378568	2.23962e-14	9.745e-12	-0.62942	0.123845	3.72882e-07	0.280681
CD	cg00271210	RPS6KA2	6	167070053	rs400837	167411008	0	7.572e-12	-0.155413	0.0229918	1.38465e-11	0.0703078
CD	cg20486651	RPS6KA2	6	167070296	rs389956	167407254	7.56339e-101	4.976e-12	-0.247145	0.0376629	5.30801e-11	0.116926
CD	cg16490823	RPS6KA2	6	167085508	rs2769351	167378568	2.75879e-170	9.745e-12	-0.196875	0.0297649	3.7324e-11	0.0976637
CD	cg05573767	RPS6KA2	6	167171394	rs4710160	167409241	4.97163e-103	4.461e-12	-0.252086	0.0381781	4.03238e-11	0.168185
CD	cg19851574	RPS6KA2	6	167178233	rs2769346	167370999	2.16352e-22	1.169e-11	0.495009	0.0890212	2.68884e-08	0.235501
CD	cg15090899	RPS6KA2	6	167178260	rs5020533	167394177	4.25025e-20	3.507e-11	0.509055	0.0948414	7.98645e-08	0.129841
CD	cg23641108	RPS6KA2	6	167183902	rs2769346	167370999	1.4935e-33	1.169e-11	0.406011	0.0687221	3.46252e-09	0.268614
CD	cg11454936	RPS6KA2	6	167184995	rs2769346	167370999	4.59954e-34	1.169e-11	0.401381	0.0678097	3.23453e-09	0.148497
CD	cg24160243	RPS6KA2	6	167185027	rs2769355	167380493	1.51363e-39	3.62e-12	0.378046	0.0614436	7.61629e-10	0.109629
CD	cg18561247	RPS6KA2	6	167198539	rs428805	167403132	1.86707e-21	2.304e-10	-0.476364	0.0901771	1.27407e-07	0.0168305
CD	cg03474525	RPS6KA2	6	167287812	rs415987	167395375	3.15389e-25	2.477e-11	-0.456086	0.0812649	1.99616e-08	0.048164
CD	cg01612133	RPS6KA2	6	167317799	rs2769346	167370999	1.7541e-143	1.169e-11	-0.205377	0.0313659	5.83942e-11	0.0990922
CD	cg20702879	RPS6KA2	6	167318108	rs2757047	167374489	1.2815e-38	9.812e-12	-0.480241	0.0795526	1.57222e-09	0.077139
CD	cg17991206	RNASET2	6	167366683	rs444210	167390242	5.37389e-116	1.025e-12	0.238163	0.0349611	9.60964e-12	0.162553
CD	cg25258033	RNASET2	6	167368657	rs9348211	167375173	0	1.918e-11	0.146883	0.0221189	3.124e-11	0.0348781
CD	cg12798992	MIR3939	6	167411361	rs389946	167407268	9.42207e-41	1.197e-11	0.365833	0.0604835	1.46219e-09	0.348512
CD	cg15706657	GPR31	6	167571324	rs2769355	167380493	4.73349e-77	3.62e-12	0.278989	0.0428026	7.12249e-11	0.0132567
CD	cg23216724	GPR31	6	167571584	rs2769355	167380493	1.79903e-70	3.62e-12	0.290111	0.0447708	9.17711e-11	0.0443334
CD	cg01275932	SEC16A	9	139367244	rs11145760	139382594	3.66501e-15	1.76e-11	0.604908	0.118463	3.28531e-07	0.0356773
CD	cg05235248	CREM	10	35503876	rs12775548	35479504	1.45905e-96	2.957e-09	-0.209031	0.0365621	1.08331e-08	0.262923
CD	cg16988166	CREM	10	35503900	rs113170867	35450147	1.70809e-60	3.103e-09	-0.260033	0.04658	2.37071e-08	0.309706
CD	cg12196389	CREM	10	35504007	rs11010131	35513316	0	3.49e-09	-0.131344	0.0224508	4.90648e-09	0.383011
CD	cg17245290	CREM	10	35504020	rs35388511	35296616	2.94245e-27	2.216e-09	-0.390645	0.0747354	1.72249e-07	0.472864
CD	cg09254322	C10orf90	10	101280807	rs11190141	101292390	4.68486e-16	2.502e-15	-0.710019	0.125219	1.4262e-08	0.0753494
CD	cg23904955	C10orf90	10	101282759	rs7095491	101274058	4.61635e-201	1.146e-18	0.240968	0.0284157	2.25004e-17	0.217434
CD	cg17888390	C10orf90	10	101282816	rs10748781	101283330	5.45797e-93	3.715e-20	0.348822	0.0415517	4.66286e-17	0.332308
CD	cg07044859	C10orf90	10	101282883	rs7095491	101274058	8.00731e-174	1.146e-18	0.253707	0.0301038	3.52362e-17	0.318792
CD	cg14748795	C10orf90	10	101283090	rs7095491	101274058	1.88946e-115	1.146e-18	0.294938	0.0357964	1.73189e-16	0.447323
CD	cg11988910	C10orf90	10	101286538	rs11190140	101291593	1.67892e-38	2.273e-19	-0.494574	0.0669438	1.49163e-13	0.159469
CD	cg25214158	DQ372722	10	101289600	rs7911680	101293468	1.82883e-18	2.517e-18	0.715462	0.115595	6.0394e-10	0.0328076
CD	cg24255756	NKX2-3	10	101292455	rs11190140	101291593	4.23586e-16	2.273e-19	-0.824671	0.13677	1.64325e-09	0.246466
CD	cg09788492	NKX2-3	10	101292477	rs10883372	101292483	4.17905e-23	5.447e-19	-0.680518	0.102874	3.71426e-11	0.566357
CD	cg22778788	NKX2-3	10	101294300	rs11190134	101282200	8.17333e-14	2.399e-15	-0.759535	0.139744	5.47379e-08	0.0608474
CD	cg09046979	SBK1	16	28333134	rs2650492	28333411	1.67006e-251	6.846e-09	-0.151173	0.0265041	1.17196e-08	0.0224143
CD	cg01542023	NUPR1	16	28550637	rs113208333	28606160	1.64462e-35	1.08e-08	-0.327199	0.0630151	2.07609e-07	0.0499861
CD	cg26603685	SULT1A1	16	28620355	rs4149398	28608938	7.58277e-37	9.01e-09	0.33107	0.0633082	1.69971e-07	0.0715881
CD	cg08761264	SH2B1	16	28874980	rs4788100	28864673	5.36936e-37	2.158e-09	-0.343077	0.0633032	5.97362e-08	0.0383994
CD	cg06941159	SH2B1	16	28875210	rs12448902	28871191	3.83658e-208	3.491e-09	0.164699	0.0283782	6.48623e-09	0.0256949
CD	cg04414917	ATP2A1	16	28889971	rs8049439	28837515	5.74876e-34	3.099e-09	-0.351188	0.065849	9.64773e-08	0.0456667
CD	cg16700758	CCL2	17	32582359	rs3091315	32593665	2.35825e-19	9.521e-12	0.547428	0.100683	5.41322e-08	0.0531517
CD	cg17864156	CCL2	17	32582828	rs3091316	32593974	1.65684e-21	1.074e-11	-0.52587	0.0950997	3.20825e-08	0.288475
CD	cg19468946	IKZF3	17	37922297	rs907092	37922259	6.56187e-77	1.011e-08	-0.228577	0.0418212	4.61377e-08	0.0485205
CD	cg27435903	GSDMB	17	38065264	rs12939832	38064876	4.73252e-27	8.664e-09	-0.394707	0.0776516	3.71432e-07	0.0777116
CD	cg01656853	FUT2	19	49199172	rs633372	49209226	7.6917e-56	1.097e-08	0.271745	0.0506095	7.89823e-08	0.053123
CD	cg08873673	FUT2	19	49199217	rs2548459	49209339	1.81249e-40	3.379e-08	0.315452	0.0617706	3.27602e-07	0.0617704
CD	cg08432509	RTEL1-TNFRSF6B	20	62317768	rs41309367	62309554	1.81551e-30	3.577e-09	-0.399878	0.0760709	1.46702e-07	0.0576629
CD	cg05172940	TNFRSF6B	20	62327534	rs6122157	62362954	7.62926e-50	1.075e-08	-0.325876	0.0611347	9.79614e-08	0.63087
CD	cg18611245	ZGPAT	20	62338235	rs2738758	62349625	8.25282e-63	1.115e-09	-0.287268	0.0501509	1.01574e-08	0.336265
CD	cg04078896	ZGPAT	20	62338273	rs2253829	62373079	9.24653e-56	1.89e-09	-0.307226	0.0548017	2.06901e-08	0.188828
CD	cg20642413	ZGPAT	20	62338338	rs6062504	62348907	2.53168e-51	3.281e-10	-0.320836	0.0553502	6.77272e-09	0.447995
CD	cg04379041	LIME1	20	62364801	rs35201382	62344694	8.884e-24	1.915e-09	-0.469154	0.0909408	2.4841e-07	0.214868
CD	cg19841423	LIME1	20	62366755	rs2259858	62346459	8.2815e-79	1.219e-09	-0.263331	0.0455287	7.30132e-09	0.306298
CD	cg14977069	LIME1	20	62367698	rs71325463	62362834	7.14887e-35	3.962e-10	-0.408235	0.0732205	2.46934e-08	0.867534
CD	cg06653796	LIME1	20	62367805	rs71325463	62362834	2.50143e-53	3.962e-10	-0.331324	0.0572068	6.968e-09	0.598167
CD	cg21201401	LIME1	20	62367884	rs71325463	62362834	1.23193e-29	3.962e-10	-0.442411	0.0808584	4.4642e-08	0.66264
CD	cg24631526	LIME1	20	62367961	rs1151624	62369895	5.54027e-48	1.673e-09	-0.332015	0.0596748	2.64055e-08	0.287392
CD	cg14396214	LIME1	20	62367998	rs71325463	62362834	1.16994e-21	3.962e-10	-0.512228	0.0978882	1.66979e-07	0.774194
CD	cg22961457	SLC2A4RG	20	62370310	rs4809328	62348327	5.46158e-38	3.041e-10	0.370701	0.0654407	1.47298e-08	0.0122474
CD	cg03738656	C21orf33	21	45581008	rs2876932	45618536	5.52223e-36	5.046e-13	-0.400746	0.0640971	4.04787e-10	0.207434
EY	cg21542223	BARHL2	1	91190005	rs12042107	91196176	8.84353e-23	4.476e-10	0.0473753	0.00899784	1.40042e-07	0.78276
EY	cg27523527	BARHL2	1	91196145	rs12042107	91196176	1.47901e-120	4.476e-10	0.0215171	0.00357119	1.68902e-09	0.18067
EY	cg22481673	RD3	1	211667751	rs11577717	211668920	0	3.896e-07	0.00932258	0.00184134	4.12843e-07	0.0124058
EY	cg24645447	SDCCAG8	1	243426679	rs12741781	243428152	1.41654e-25	9.052e-10	0.0453131	0.00857421	1.25832e-07	0.0408485
EY	cg12211856	Mir_584	1	243646691	rs12741781	243428152	8.26092e-24	9.052e-10	-0.0469897	0.00898145	1.67814e-07	0.0540029
EY	cg06882058	Mir_584	1	243646787	rs10926994	243500994	2.77559e-58	1.08e-09	-0.0288057	0.00505212	1.18616e-08	0.121833
EY	cg12126990	AFF3	2	100588044	rs6732141	100743492	1.34432e-23	8.261e-13	0.0552421	0.009488	5.8041e-09	0.0336653
EY	cg22305850	BC105019	2	100824103	rs2871344	100839430	0	8.459e-18	-0.0175208	0.00205136	1.33016e-17	0.0285837
EY	cg25487775	AK027541	2	162093969	rs10930013	162070325	2.93991e-248	1.601e-09	-0.0166269	0.00279954	2.86532e-09	0.0103613
EY	cg15970666	AK027541	2	162095662	rs1921309	162048975	2.19532e-22	1.396e-09	0.0478818	0.00931232	2.72161e-07	0.12809
EY	cg04196143	AK027541	2	162096032	rs10930013	162070325	1.64292e-26	1.601e-09	0.0436043	0.0083048	1.51696e-07	0.199233
EY	cg07274523	GPX1	3	49395745	rs34293138	49579017	2.42813e-92	7.142e-22	-0.0377737	0.00434508	3.51609e-18	0.0166253
EY	cg24011261	GPX1	3	49396226	rs111903592	49427319	4.75546e-12	2.024e-22	-0.107094	0.0189973	1.72694e-08	0.0120405
EY	cg20832320	APEH	3	49712339	rs4625	49572140	1.05423e-21	7.703e-22	-0.0783438	0.0115561	1.20632e-11	0.0315067
EY	cg18129748	MST1R	3	49941408	rs3733135	49939587	2.75688e-21	3.003e-18	0.0679771	0.0106019	1.43822e-10	0.0274849
EY	cg08283408	MST1R	3	49949060	rs6774354	49961780	3.92538e-26	3.616e-22	-0.0685951	0.00960635	9.29224e-13	0.193309
EY	cg21729847	RBM6	3	49977234	rs9681286	50125219	7.42967e-19	4.943e-20	-0.0788333	0.0123695	1.85103e-10	0.0439461
EY	cg02060096	RBM6	3	49978378	rs62262061	49917686	7.88133e-21	1.461e-11	0.0577502	0.010546	4.34986e-08	0.0173821
EY	cg25920857	SEMA3F	3	50190575	rs1005678	50210289	1.62833e-21	1.454e-15	0.0672415	0.0109913	9.49427e-10	0.0158111
EY	cg23667466	MEPCE	7	100026434	rs4074838	100032665	7.81204e-68	1.558e-07	-0.024471	0.00487239	5.1034e-07	0.16705
EY	cg00814883	TSC22D4	7	100076585	rs67163493	100023838	0	2.187e-07	0.01229	0.00238851	2.66856e-07	0.0933491
EY	cg17328964	CYHR1	8	145687451	rs1985022	145684031	1.05837e-63	1.967e-08	0.0259832	0.00487773	9.99059e-08	0.414157
EY	cg26752003	CYHR1	8	145688521	rs11784118	145684978	8.63984e-90	1.068e-08	0.0237175	0.00431147	3.77611e-08	0.317841
EY	cg16383222	CYHR1	8	145688536	rs11542372	145677089	1.85546e-32	7.448e-09	-0.0378555	0.007285	2.03215e-07	0.843369
EY	cg21901029	FOXH1	8	145703415	rs10108150	145687475	2.60224e-33	1.691e-08	-0.0380894	0.00745823	3.27269e-07	0.24257
EY	cg15320075	FOXH1	8	145703422	rs1480000	145702007	3.88791e-72	1.549e-07	-0.0246582	0.00489622	4.74906e-07	0.216776
EY	cg13257436	AK094577	8	145726034	rs112422823	145691915	2.97038e-78	9.168e-08	0.0244947	0.00476781	2.78389e-07	0.262619
EY	cg00533182	AK094577	8	145726136	rs1985022	145684031	8.13254e-77	1.967e-08	0.0239466	0.00445593	7.6971e-08	0.301912
EY	cg17574911	AK094577	8	145726688	rs112422823	145691915	6.56901e-73	9.168e-08	0.0255483	0.00498694	3.00657e-07	0.332303
EY	cg09372546	MFSD3	8	145733659	rs3757966	145744618	1.88771e-27	1.635e-08	-0.0394357	0.00787219	5.45734e-07	0.0800828
EY	cg04368939	KCNIP2	10	103588914	rs10748815	103690669	6.57657e-48	9.296e-08	0.0275154	0.00548916	5.36748e-07	0.0184083
EY	cg10869879	ERBB3	12	56474569	rs4759229	56474480	8.44251e-24	6.137e-11	-0.050469	0.00920445	4.17904e-08	0.440213
EY	cg23731805	ERBB3	12	56479243	rs877636	56480583	3.02866e-26	2.921e-11	-0.0507654	0.00901169	1.76809e-08	0.753766
EY	cg15656257	ABCB9	12	123450216	rs7299943	123593485	2.02501e-12	4.49e-13	-0.079517	0.015763	4.54587e-07	0.0810816
EY	cg03328639	ABCB9	12	123451280	rs7296418	123457619	1.33868e-15	2.653e-12	-0.0653536	0.0124168	1.41476e-07	0.071146
EY	cg16427983	ABCB9	12	123453858	rs655293	123528405	1.59082e-18	2.914e-13	-0.0649543	0.0115715	1.98522e-08	0.0118797
EY	cg17436506	ARL6IP4	12	123463405	rs4275659	123447928	5.81514e-14	1.589e-12	0.0701731	0.0136335	2.64521e-07	0.0703547
EY	cg02203224	ARL6IP4	12	123464087	rs4148862	123568619	8.47001e-56	6.168e-13	0.0362154	0.00553347	5.95781e-11	0.0118682
EY	cg08176694	MIR4304	12	123519157	rs1716182	123686127	3.72589e-27	5.285e-14	0.0540667	0.00875919	6.71897e-10	0.0312345
EY	cg01687878	PITPNM2	12	123616817	rs1727312	123642220	1.4153e-83	4.312e-13	0.0307593	0.00453268	1.15181e-11	0.0628593
EY	cg27473871	PITPNM2	12	123636279	rs1727318	123621210	3.44352e-20	8.473e-14	0.0633362	0.0109261	6.76071e-09	0.012311
EY	cg16389456	PITPNM2	12	123636548	rs655293	123528405	8.28088e-18	2.914e-13	0.0659735	0.0118584	2.64543e-08	0.0115842
EY	cg10672416	C12orf65	12	123718706	rs10744151	123723735	6.37506e-29	3.565e-15	-0.0530042	0.00824157	1.26501e-10	0.150366
EY	cg19841859	TRNA	14	23399596	rs4981445	23376315	4.44199e-24	1.346e-09	0.045431	0.00873596	1.98805e-07	0.871812
EY	cg01176748	HAUS4	14	23426575	rs12880925	23426422	2.37478e-26	6.046e-09	-0.0422106	0.00827511	3.38012e-07	0.611678
EY	cg08220084	HAUS4	14	23426592	rs4981455	23422453	1.17494e-40	5.099e-09	-0.0330259	0.00616904	8.62714e-08	0.411272
EY	cg09754948	ATXN2L	16	28834200	rs3088215	28853996	1.84235e-28	5.593e-09	-0.0404119	0.00783651	2.51104e-07	0.726864
EY	cg08761264	SH2B1	16	28874980	rs4788100	28864673	5.36936e-37	4.515e-08	0.0331241	0.00659337	5.06463e-07	0.849063
EY	cg06941159	SH2B1	16	28875210	rs12448902	28871191	3.83658e-208	5.777e-08	-0.0160564	0.003005	9.13019e-08	0.578574
EY	cg04414917	ATP2A1	16	28889971	rs8049439	28837515	5.74876e-34	2.686e-09	0.0379269	0.00709784	9.12023e-08	0.264081
EY	cg17117718	LOC644172	17	43663208	rs117750279	44031420	0	4.206e-07	-0.0105249	0.00208567	4.5046e-07	NA
EY	cg22968622	LOC644172	17	43663579	rs199447	44812188	0	4.83e-07	-0.0100516	0.00200414	5.29152e-07	NA
EY	cg23762722	CRHR1	17	43817897	rs117501473	43946318	3.10398e-63	8.846e-08	0.0272496	0.00534677	3.46068e-07	NA
EY	cg16228356	CRHR1	17	43848958	rs17689882	43906828	8.00292e-142	1.328e-07	0.0185313	0.00358831	2.41266e-07	NA
EY	cg00891649	LOC100128977	17	43972573	rs192818565	43991515	4.7163e-83	7.687e-09	0.0260985	0.00471693	3.14895e-08	NA
EY	cg18878992	LOC100130148	17	43974344	rs117307367	43848461	6.62359e-106	1.335e-07	-0.0200847	0.00391755	2.94645e-07	NA
EY	cg24801230	LOC100130148	17	43978533	rs117750279	44031420	0	4.206e-07	0.0100397	0.00198765	4.39414e-07	NA
EY	cg18228076	LOC100130148	17	43983362	rs117750279	44031420	0	4.206e-07	0.0107823	0.00213791	4.57367e-07	NA
EY	cg00846647	MAPT	17	44060252	rs118030932	44005615	3.77204e-307	2.869e-07	0.0134868	0.0026526	3.68844e-07	NA
HDL	cg15335139	SLC38A3	3	50242325	rs4688745	50240338	7.56818e-159	1.516e-09	-0.0280698	0.00435034	1.10141e-10	0.0834878
HDL	cg04682699	SLC38A3	3	50248845	rs4688745	50240338	2.93784e-18	1.516e-09	-0.0787051	0.0148923	1.25735e-07	0.010426
HDL	cg12011299	ADH4	4	100065546	rs2602836	100014805	0	4.964e-08	-0.016458	0.0029287	1.91461e-08	0.499816
HDL	cg22252041	SNRPC	6	34724756	rs16894959	34825662	1.00431e-33	1.544e-11	-0.0539418	0.00935007	7.9679e-09	0.0544148
HDL	cg18007957	ESR1	6	152011666	rs12525163	152040291	1.17609e-25	1.524e-07	0.05625	0.011071	3.75724e-07	0.48311
HDL	cg04063345	ESR1	6	152130058	rs12525163	152040291	1.1612e-29	1.524e-07	-0.0525194	0.0101612	2.35825e-07	0.664061
HDL	cg20674701	SOX7	8	10591081	rs12547146	10600254	1.2957e-29	6.995e-08	0.0544678	0.0108399	5.0408e-07	0.368073
HDL	cg26365553	MADD	11	47290613	rs12574081	47286414	1.64079e-23	2.975e-18	0.138125	0.0201043	6.40136e-12	0.0673956
HDL	cg23844623	MADD	11	47290730	rs1449626	47290759	8.9493e-17	2.507e-19	0.178552	0.0281092	2.12429e-10	0.139801
HDL	cg21033440	SIPA1	11	65409861	rs12801636	65391317	2.23311e-168	3.147e-08	-0.0246429	0.00449349	4.15479e-08	0.0150503
HDL	cg24468199	SIPA1	11	65410028	rs12801636	65391317	1.15305e-36	3.147e-08	-0.0484853	0.00947557	3.10633e-07	0.0765957
HDL	cg16535667	SIPA1	11	65410126	rs12801636	65391317	6.63673e-37	3.147e-08	-0.0481035	0.00939569	3.05963e-07	0.0342038
HDL	cg08958168	SLC12A4	16	68001415	rs255052	68024995	7.9709e-16	2.168e-42	-0.294155	0.041798	1.95648e-12	0.016838
HDL	cg10130900	SLC12A4	16	68003410	rs2107369	68116018	7.7389e-11	5.074e-45	0.228812	0.0384041	2.55342e-09	0.0597739
HDL	cg11164145	PPP1R1B	17	37783689	rs9972882	37807698	8.15988e-18	1.062e-17	-0.107308	0.0173085	5.65601e-10	0.0120503
HDL	cg02944084	PNMT	17	37827057	rs9303274	37836353	9.77592e-18	1.299e-16	-0.107926	0.0175395	7.58795e-10	0.0280699
HDL	cg19435526	MAP2K7	19	7965813	rs4804833	7970635	4.6735e-27	9.891e-08	-0.0631018	0.0123305	3.09533e-07	0.0905207
HDL	cg23850205	MAP2K7	19	7967913	rs4804833	7970635	1.89387e-128	9.891e-08	0.0301874	0.00533946	1.57075e-08	0.201139
HDL	cg27497751	MAP2K7	19	7967946	rs4804833	7970635	5.67518e-81	9.891e-08	0.0369931	0.0066504	2.65874e-08	0.236631
HDL	cg16745616	ANGPTL4	19	8428856	rs7254882	8453822	1.68066e-14	6.664e-18	-0.135416	0.02293	3.51312e-09	0.601342
HDL	cg24803730	ANGPTL4	19	8429439	rs7252574	8441779	7.65866e-25	4.253e-08	-0.091804	0.0177963	2.48784e-07	0.142657
HDL	cg24470119	ANGPTL4	19	8432416	rs7254882	8453822	1.21091e-31	6.664e-18	0.0886385	0.0122138	3.95094e-13	0.126492
HDL	cg07871947	SLC12A5	20	44657796	rs1888235	44623967	2.05941e-16	1.598e-14	-0.100412	0.0177832	1.63783e-08	0.0477015
HDL	cg26639039	SLC12A5	20	44657812	rs6065912	44632367	1.90293e-20	1.282e-14	-0.0903624	0.0152809	3.35069e-09	0.0522177
HDL	cg22752533	SLC12A5	20	44657948	rs17577	44643111	7.83973e-16	1.733e-12	-0.0947647	0.0179927	1.38782e-07	0.0121564
Height	cg06203364	C1orf86	1	2137307	rs262652	2090816	1.93958e-14	2.7e-17	-0.0996559	0.0175342	1.31943e-08	0.0266676
Height	cg22367705	SLC9A1	1	27481531	rs6696950	27480227	0	1.8e-07	0.0147318	0.00287439	2.97248e-07	0.010686
Height	cg22337626	MAST2	1	46420220	rs1707336	46493460	0	3.3e-10	0.0135999	0.00219699	6.00705e-10	0.0133326
Height	cg00999163	CMPK1	1	47799638	rs11211517	47798131	0	7.2e-10	0.0188314	0.0030696	8.52665e-10	0.0228927
Height	cg07928641	LAMC1	1	182991847	rs4266836	183029070	1.48833e-13	2.5e-14	-0.0981691	0.018453	1.03786e-07	0.420169
Height	cg26809372	LAMC1	1	183028900	rs10797800	182969828	7.01332e-27	4.8e-14	-0.0672658	0.0107818	4.40819e-10	0.0872576
Height	cg23035341	SNRPE	1	203829481	rs11240609	203831261	2.30529e-54	7.8e-08	-0.0306698	0.00606464	4.25565e-07	0.0268882
Height	cg14283099	SNRPE	1	203830556	rs11240607	203829738	7.55056e-150	1.1e-07	0.0199542	0.00380827	1.60831e-07	0.027872
Height	cg15722366	CNIH4	1	224545376	rs6693287	224565178	1.05899e-43	1.6e-07	-0.0356027	0.00704329	4.3075e-07	0.157716
Height	cg15595502	CNIH4	1	224564870	rs6693287	224565178	1.99008e-53	1.6e-07	-0.0325036	0.00634919	3.06629e-07	0.332908
Height	cg08707875	MIR4742	1	224575077	rs10916617	224637070	1.56394e-46	1.1e-07	-0.0339016	0.00667852	3.85016e-07	0.498425
Height	cg03213967	ZNF678	1	227729463	rs3088389	227919190	9.83587e-17	9.1e-22	0.109427	0.0173328	2.73143e-10	0.0203106
Height	cg26340147	ZNF678	1	227730820	rs12123996	227745090	6.17742e-61	1.4e-22	0.0572526	0.00683083	5.22616e-17	0.0283809
Height	cg16490124	TOMM20	1	235292369	rs4551650	235276289	0	3.9e-07	-0.0141996	0.0027724	3.0265e-07	0.355666
Height	cg10366053	PXDN	2	1712527	rs1424921	1771874	2.58874e-30	1e-09	-0.0470162	0.00877879	8.52446e-08	0.157682
Height	cg06599209	PXDN	2	1746509	rs10200618	1746140	1.9133e-76	3e-08	0.0282271	0.00541888	1.89825e-07	0.0297853
Height	cg08534653	PXDN	2	1747700	rs2382558	1752229	1.69168e-25	2.5e-09	0.0550311	0.0105002	1.59731e-07	0.0635832
Height	cg01805732	PXDN	2	1748970	rs736870	1748702	7.84414e-73	3e-08	-0.0299732	0.00561479	9.38432e-08	0.0105656
Height	cg16179607	PPP3R1	2	68476020	rs6742684	68470814	9.38361e-35	1.2e-08	0.0428203	0.00854965	5.48764e-07	0.07467
Height	cg19638749	PCBP1-AS1	2	70312615	rs6546568	70312980	2.0346e-241	1.2e-07	-0.0177278	0.00333538	1.06608e-07	0.104132
Height	cg08479476	PCBP1-AS1	2	70313163	rs6546568	70312980	6.65329e-55	1.2e-07	-0.0326614	0.0064166	3.57808e-07	0.221613
Height	cg26487157	PCBP1-AS1	2	70313295	rs6546568	70312980	3.25162e-267	1.2e-07	-0.0171759	0.0032275	1.02784e-07	0.114527
Height	cg05310309	LIMS1	2	109257429	rs13422997	109206464	4.20919e-55	8.1e-08	-0.0312037	0.00618172	4.4708e-07	0.0451605
Height	cg10643489	RQCD1	2	219434658	rs832806	219473914	4.00846e-15	3e-20	-0.102633	0.0173429	3.2616e-09	0.201256
Height	cg07467716	TTLL4	2	219597258	rs11896209	219599268	8.19706e-35	2.2e-20	0.0692679	0.0093287	1.12568e-13	0.010309
Height	cg26175971	CYP27A1	2	219647167	rs2272189	219610322	6.18043e-17	2e-20	-0.098803	0.015882	4.93797e-10	0.236831
Height	cg26104932	CYP27A1	2	219647360	rs6436084	219639782	5.28151e-20	9.1e-21	-0.0900409	0.0137911	6.62462e-11	0.0368863
Height	cg13347044	B3GNT7	2	232276743	rs12999051	232276992	2.85366e-16	5e-11	-0.0746815	0.014578	3.00912e-07	0.129782
Height	cg01443467	NCL	2	232333030	rs4398264	232338353	1.68872e-16	2.7e-19	0.102122	0.0168007	1.21348e-09	0.0119732
Height	cg03727500	NCL	2	232348334	rs10933375	232367296	8.58806e-27	8.5e-12	-0.0599446	0.0102599	5.13976e-09	0.0161231
Height	cg24430754	NMUR1	2	232396241	rs6754952	232381245	7.81687e-16	1.3e-19	0.10252	0.0170782	1.93735e-09	0.068504
Height	cg22982570	PCBP4	3	51997033	rs13088462	51071713	3.19966e-37	7.9e-18	0.0631437	0.00880327	7.35066e-13	0.130034
Height	cg10908188	FAM208A	3	56717798	rs4681725	56692321	8.1277e-15	2.6e-19	0.106771	0.0181599	4.11568e-09	0.499301
Height	cg15474615	KY	3	134370182	rs6763088	134254989	9.57304e-25	8.1e-15	0.0674942	0.0109174	6.31987e-10	0.263162
Height	cg20892840	CCNL1	3	156879058	rs10936066	156881002	4.57522e-166	1.3e-07	0.0193218	0.00371686	2.00986e-07	0.272123
Height	cg21178254	CCNL1	3	156879083	rs10936066	156881002	5.37461e-182	1.3e-07	0.0187641	0.00360384	1.92242e-07	0.103556
Height	cg16570885	C3orf65	3	185476452	rs4383556	185384473	1.3366e-128	1.6e-16	-0.0339118	0.00436549	7.96316e-15	0.0114696
Height	cg00473167	CCDC50	3	191046872	rs9868286	191081486	5.54367e-35	1.9e-08	0.0395443	0.00757907	1.81292e-07	0.252188
Height	cg01461235	UTS2D	3	191050604	rs9825936	191080723	0	1.2e-08	-0.013176	0.00236862	2.65609e-08	0.127424
Height	cg05768983	HAUS3	4	2244322	rs618262	2164941	1.99306e-71	1.4e-09	-0.0280546	0.00483906	6.72938e-09	0.016092
Height	cg03852670	SLC10A4	4	48484997	rs776584	48633500	3.04141e-47	4.8e-09	0.0363731	0.00669684	5.59191e-08	0.0135132
Height	cg22773661	ZAR1	4	48492225	rs17472113	48495662	5.32327e-69	1.1e-10	0.037165	0.00621203	2.19413e-09	0.348048
Height	cg12776902	AK307172	4	144452479	rs4690791	144448347	2.48027e-38	1.9e-10	0.0476644	0.00821905	6.66093e-09	0.213584
Height	cg18925923	AX721289	4	144480237	rs11100790	144442611	5.50289e-16	8.2e-12	0.0797068	0.0153622	2.11978e-07	0.345798
Height	cg18789841	AX721289	4	144480542	rs11100790	144442611	3.08474e-19	8.2e-12	0.0730115	0.0135307	6.81448e-08	0.623276
Height	cg12311346	C5orf35	5	56204834	rs185220	56205357	1.20534e-256	5.2e-08	-0.0203855	0.00379794	7.98302e-08	0.0352986
Height	cg24117468	P4HA2	5	131562848	rs12521097	131575338	1.22636e-130	9.9e-31	0.0487269	0.00474338	9.36381e-25	0.0272254
Height	cg18318560	P4HA2	5	131563015	rs12521097	131575338	1.23781e-32	9.9e-31	0.0926642	0.0112927	2.29314e-16	0.186265
Height	cg05501285	P4HA2	5	131563764	rs12521097	131575338	2.38188e-11	9.9e-31	-0.166277	0.0288923	8.66132e-09	0.12353
Height	cg25351996	P4HA2	5	131563782	rs12521097	131575338	4.28251e-16	9.9e-31	-0.136679	0.0206895	3.94274e-11	0.155872
Height	cg16205897	P4HA2	5	131564050	rs7705189	131623358	9.81641e-91	4.3e-33	-0.0616783	0.00585941	6.53074e-26	0.056856
Height	cg19040266	SLC22A5	5	131723239	rs17622208	131717050	5.18023e-30	9.8e-32	-0.100672	0.0121581	1.22923e-16	0.089812
Height	cg26918954	MAPK9	5	179728553	rs888926	179738101	6.75768e-18	1.4e-15	0.0841452	0.0142892	3.8918e-09	0.0908023
Height	cg13859433	LEMD2	6	33739653	rs3806108	33767579	7.88851e-189	3.4e-10	-0.0218417	0.00352829	5.99903e-10	0.0283738
Height	cg17984469	MICAL1	6	109777324	rs7754650	109726739	1.57752e-19	1.1e-14	-0.0782585	0.0133847	5.00938e-09	0.0676512
Height	cg26557270	FRK	6	116382179	rs6568921	116373616	1.93857e-43	2e-08	0.0376891	0.00718844	1.57973e-07	0.061956
Height	cg18424134	HEY2	6	126068038	rs9388446	126064920	1.90759e-22	5.4e-09	-0.054776	0.010904	5.07459e-07	0.512462
Height	cg05039080	HEY2	6	126068919	rs3799708	126078530	4.48056e-125	1.5e-07	-0.0252962	0.00489508	2.37015e-07	0.173552
Height	cg05901451	HEY2	6	126070800	rs3799709	126078361	0	2e-09	-0.0161611	0.00262098	7.00152e-10	0.155567
Height	cg07746998	ESR1	6	152126785	rs2077647	152129077	1.50461e-18	2.5e-15	0.0991099	0.0167521	3.29328e-09	0.246582
Height	cg00947599	GNA12	7	2802697	rs798498	2795882	8.23768e-138	1e-70	0.069204	0.00482786	1.33566e-46	0.0141641
Height	cg19524238	GNA12	7	2802976	rs798498	2795882	1.89908e-251	1e-70	0.0561499	0.00361156	1.66024e-54	0.0277349
Height	cg13628971	GNA12	7	2884303	rs11973498	2886873	5.09639e-15	2.6e-57	0.184235	0.0262305	2.16074e-12	0.0238292
Height	cg00700487	ATG9B	7	150706128	rs743507	150707488	5.32657e-32	1.9e-10	0.0572882	0.0101757	1.80304e-08	0.058124
Height	cg07427475	PLEC	8	145008110	rs11784762	145009610	0	1.6e-09	0.0149356	0.00250399	2.45076e-09	0.0150143
Height	cg02331830	PLEC	8	145008288	rs11784762	145009610	0	1.6e-09	0.0141743	0.00237243	2.3068e-09	0.0215583
Height	cg04255391	PLEC	8	145008397	rs11784762	145009610	0	1.6e-09	0.017273	0.00290049	2.59789e-09	0.0264353
Height	cg14598846	PLEC	8	145008909	rs11784762	145009610	0	1.6e-09	0.0145651	0.00244026	2.39162e-09	0.0212195
Height	cg23299254	PLEC	8	145008957	rs11784762	145009610	1.01013e-139	1.6e-09	0.0231079	0.00395928	5.33469e-09	0.0231931
Height	cg24137216	MIR661	8	145020381	rs11784762	145009610	4.22583e-48	1.6e-09	-0.0388695	0.00700591	2.8878e-08	0.115381
Height	cg10173586	MIR661	8	145020593	rs11784762	145009610	0	1.6e-09	-0.0156908	0.0026355	2.62214e-09	0.0248928
Height	cg19792732	PLEC	8	145027207	rs11136336	145007187	7.42512e-61	8.5e-08	-0.0345192	0.00684935	4.66086e-07	0.217308
Height	cg15847845	PLEC	8	145028505	rs11777239	145031265	0	3.1e-09	0.0176946	0.00298442	3.048e-09	0.0415898
Height	cg20680163	PLEC	8	145033743	rs11780978	145034852	2.6077e-68	1.5e-09	-0.0320737	0.00565224	1.39088e-08	0.116255
Height	cg04892187	PLEC	8	145040629	rs11785060	145046662	2.94947e-48	6.4e-09	-0.0388496	0.0070637	3.80017e-08	0.40335
Height	cg00311984	PLEC	8	145051668	rs11785060	145046662	6.33535e-54	6.4e-09	-0.036082	0.00650967	2.97611e-08	0.173309
Height	cg14199723	PLEC	8	145051795	rs11136341	145043543	7.20623e-34	1.4e-08	-0.0460762	0.00885827	1.977e-07	0.0862976
Height	cg16311044	KIAA1875	8	145164209	rs13248671	145279531	1.64227e-34	3.9e-08	-0.0444221	0.00863706	2.70113e-07	0.0260092
Height	cg18925846	KIAA1875	8	145164991	rs13248671	145279531	1.57767e-35	3.9e-08	-0.0437716	0.00848802	2.51105e-07	0.0228718
Height	cg02695628	HEATR7A	8	145258615	rs13248671	145279531	7.43371e-51	3.9e-08	-0.0363155	0.00685072	1.15188e-07	0.0351955
Height	cg13563132	PTCH1	9	98245640	rs3824488	98236664	2.10919e-15	2e-11	0.0749237	0.0146787	3.32142e-07	0.181288
Height	cg00638945	PTCH1	9	98266643	rs10512249	98256309	9.98267e-59	1e-10	0.0361859	0.00597643	1.40619e-09	0.0363383
Height	cg13428213	PTCH1	9	98267529	rs2282041	98248387	2.56222e-25	1.3e-09	0.0527235	0.00999371	1.32269e-07	0.0144294
Height	cg04133410	PTCH1	9	98271957	rs16909902	98236202	4.52473e-16	2.2e-10	-0.0713462	0.0141918	4.97496e-07	0.0232268
Height	cg14323293	PTCH1	9	98280076	rs10512249	98256309	8.77297e-33	1e-10	0.0479562	0.00837235	1.0167e-08	0.0304185
Height	cg05672327	QSOX2	9	139141754	rs12338076	139121740	3.75659e-10	2.5e-28	0.163865	0.029917	4.3179e-08	0.201059
Height	cg14169450	INPP5E	9	139327907	rs4379550	139376426	1.57419e-51	3.1e-12	0.0442998	0.00697533	2.14029e-10	0.03922
Height	cg14019695	INPP5E	9	139328340	rs8413	139323311	3.90623e-111	2.6e-14	0.0327526	0.00451536	4.05876e-13	0.0233839
Height	cg01275932	SEC16A	9	139367244	rs11145760	139382594	3.66501e-15	4.1e-12	0.0822726	0.0157333	1.70255e-07	0.1244
Height	cg10568634	AKR1C1	10	5005562	rs6650153	5019320	3.25228e-123	7.5e-14	0.0338345	0.00476419	1.23101e-12	0.143934
Height	cg18841653	AKR1C2	10	5046097	rs6650153	5019320	1.23105e-74	7.5e-14	0.0418984	0.00607538	5.33284e-12	0.0754836
Height	cg18306516	PPIF	10	81103258	rs1892498	81103862	1.22151e-11	3.7e-19	0.114592	0.0214635	9.35057e-08	0.052638
Height	cg04159077	PPIF	10	81110820	rs2145998	81121696	5.4236e-23	1.5e-23	0.0886655	0.0126198	2.12664e-12	0.0324269
Height	cg11453585	SUFU	10	104263688	rs11191347	104351617	3.30297e-92	1.6e-15	-0.0414107	0.0057223	4.59639e-13	0.0194493
Height	cg22532475	TRIM8	10	104410764	rs4919667	104426011	3.16946e-175	1.4e-14	0.0292101	0.0038795	5.10019e-14	0.0192972
Height	cg12673499	TRIM8	10	104412063	rs4919667	104426011	1.16097e-17	1.4e-14	0.0854445	0.0148097	7.9517e-09	0.296532
Height	cg17985533	H19	11	2019116	rs2735971	2021649	3.38569e-20	1.3e-09	-0.0652799	0.0129168	4.32897e-07	0.25184
Height	cg19462210	H19	11	2026734	rs2735469	2022804	3.06197e-23	2.5e-10	-0.0644505	0.0119222	6.44798e-08	0.078088
Height	cg17471760	PSMC3	11	47448223	rs755554	47432034	3.78296e-14	2.4e-12	-0.101276	0.0194962	2.05116e-07	0.0688646
Height	cg00206168	LTBP3	11	65308501	rs3782089	65336819	1.55011e-15	4.6e-16	-0.106689	0.0188568	1.53261e-08	0.264342
Height	cg23272978	LTBP3	11	65315030	rs1787666	65249089	5.03414e-17	1.6e-12	-0.0776985	0.0144037	6.87813e-08	0.0303215
Height	cg07408779	LTBP3	11	65315205	rs3782089	65336819	6.54669e-17	4.6e-16	-0.100095	0.0172885	7.05343e-09	0.049965
Height	cg16327477	LTBP3	11	65315284	rs3782089	65336819	8.73997e-13	4.6e-16	-0.116545	0.0218265	9.31418e-08	0.115559
Height	cg03101763	U7	11	65319844	rs3782089	65336819	3.78524e-43	4.6e-16	0.0622026	0.00896669	4.00305e-12	0.0107635
Height	cg04761751	AP5B1	11	65547889	rs2277304	65558309	3.17117e-122	4.5e-12	-0.030687	0.00460766	2.73844e-11	0.0156979
Height	cg03681481	OVOL1	11	65555418	rs2277304	65558309	1.39878e-13	4.5e-12	-0.0896677	0.0177114	4.13318e-07	0.586192
Height	cg24899006	C2CD2L	11	118978955	rs617948	118981025	2.01594e-158	1.3e-07	0.0190998	0.00376069	3.79807e-07	0.0189128
Height	cg22259797	HINFP	11	118986860	rs595359	118992502	0	6.2e-08	0.0142108	0.00259085	4.13483e-08	0.151867
Height	cg16724696	HINFP	11	118992527	rs595359	118992502	4.54178e-74	6.2e-08	-0.0305659	0.00578885	1.29087e-07	0.143424
Height	cg22954171	HINFP	11	119005287	rs641382	119006300	9.40821e-40	1.3e-07	0.0370738	0.0072834	3.57738e-07	0.517937
Height	cg03222066	ABCG4	11	119019384	rs641382	119006300	1.01993e-36	1.3e-07	0.038023	0.00751793	4.24484e-07	0.0853593
Height	cg00294382	IL23A	12	56732721	rs2306693	56680531	1.5335e-13	1.7e-14	0.0934182	0.0176087	1.12534e-07	0.021788
Height	cg02732509	CTDSP2	12	58241200	rs1599751	58242849	6.45232e-48	2.2e-10	-0.0473203	0.00808985	4.93515e-09	0.0806271
Height	cg23105471	CTDSP2	12	58241215	rs4760172	58254015	5.84841e-45	4.7e-13	-0.048339	0.00736564	5.28208e-11	0.0965973
Height	cg12526091	CTDSP2	12	58245042	rs1599751	58242849	2.89649e-25	2.2e-10	-0.0641225	0.0117837	5.27998e-08	0.0987996
Height	cg14644204	MIR4304	12	123518833	rs655293	123528405	9.27966e-10	3.5e-20	0.136758	0.0266367	2.83359e-07	0.168093
Height	cg27473871	PITPNM2	12	123636279	rs1727294	123616514	1.08773e-19	9.2e-21	0.095604	0.0148203	1.11202e-10	0.0446183
Height	cg22775801	PITPNM2	12	123636480	rs655293	123528405	1.60855e-13	3.5e-20	0.114836	0.0197638	6.23211e-09	0.0164254
Height	cg16389456	PITPNM2	12	123636548	rs655293	123528405	8.28088e-18	3.5e-20	0.0989602	0.0155791	2.12354e-10	0.0440799
Height	cg21025488	CDC16	13	115000149	rs7994573	115008388	3.97975e-92	1.8e-10	0.0295254	0.00478797	6.97799e-10	0.0619959
Height	cg24890222	CDC16	13	115000162	rs7994573	115008388	1.97466e-86	1.8e-10	0.0304175	0.00494786	7.86594e-10	0.0839712
Height	cg02115394	CDC16	13	115000168	rs7982373	115007089	2.24527e-75	1.3e-10	0.0321418	0.00526649	1.04041e-09	0.0601784
Height	cg24704211	CDC16	13	115000206	rs7982373	115007089	2.39721e-101	1.3e-10	0.0281808	0.00455043	5.90324e-10	0.0468367
Height	cg04718414	CDC16	13	115000211	rs7982373	115007089	8.70047e-98	1.3e-10	0.0285685	0.00462022	6.27515e-10	0.0485751
Height	cg08218799	ADCY4	14	24804930	rs2295300	24805117	1.10282e-56	8.3e-14	0.0461919	0.00686601	1.7247e-11	0.0125681
Height	cg26396452	LOC100506321	14	65542826	rs1957949	65542607	0	6.1e-12	-0.0202298	0.00293288	5.28883e-12	0.333169
Height	cg16583315	MAX	14	65563665	rs942628	65539463	2.9065e-117	7.3e-12	0.0293745	0.00438607	2.12418e-11	0.249131
Height	cg07112884	RN7SL606P	14	68548136	rs11158718	68548431	1.34199e-211	2.1e-12	-0.0236532	0.00342977	5.33226e-12	0.0351583
Height	cg18369325	RN7SL606P	14	68736214	rs8022206	68520906	1.48308e-16	5.9e-12	-0.0765472	0.0144284	1.12481e-07	0.10197
Height	cg13803234	RN7SL606P	14	68830813	rs8022206	68520906	3.29738e-15	5.9e-12	-0.0794877	0.0152841	1.98545e-07	0.127957
Height	cg13182599	C14orf181	14	69282992	rs17192586	68454505	2.00883e-21	2.6e-12	-0.0669339	0.0119611	2.19412e-08	0.241873
Height	cg05428298	FAM164C	14	75536360	rs175498	75536369	4.93922e-22	1.2e-08	0.0534997	0.0106785	5.44213e-07	0.942586
Height	cg09945151	NEK9	14	75594005	rs910316	75626042	3.5634e-36	1.3e-08	-0.0417338	0.00785668	1.08496e-07	0.741334
Height	cg08310116	NEK9	14	75594752	rs4903293	75656568	2.98114e-27	1.2e-08	-0.0481003	0.00958324	5.18835e-07	0.743572
Height	cg16727416	ANKRD9	14	102974979	rs942024	102979463	5.53421e-26	2e-12	0.0634487	0.0109132	6.1024e-09	0.0315061
Height	cg16787352	ANKRD9	14	102975405	rs8011721	102986388	1.23861e-78	8.5e-13	0.0365437	0.00553088	3.91605e-11	0.0563578
Height	cg18705301	NDUFAF1	15	41695430	rs3204853	41689166	0	2.4e-10	0.0149176	0.00235053	2.2028e-10	0.0662805
Height	cg02286809	LRRK1	15	101629375	rs7170986	101632867	4.04415e-61	6e-08	0.0307562	0.00581104	1.20511e-07	0.522958
Height	cg03349020	FBXL16	16	744861	rs7205124	750107	1.95292e-19	4.5e-12	-0.0737927	0.0134129	3.76288e-08	0.0293068
Height	cg04005677	FBXL16	16	744939	rs4984683	746884	6.82282e-19	3.8e-12	-0.0763473	0.013958	4.50573e-08	0.014015
Height	cg26651775	METRN	16	764420	rs3169403	769247	6.52234e-16	1e-15	0.0910918	0.0161325	1.63756e-08	0.0201861
Height	cg06154544	METRN	16	764854	rs12448432	778820	7.88873e-17	9.4e-17	-0.0919184	0.0155576	3.45734e-09	0.192606
Height	cg06320418	AL360260	16	766888	rs12448432	778820	4.37826e-19	9.4e-17	0.0861048	0.0140944	1.00164e-09	0.0562806
Height	cg09510476	AL360260	16	767325	rs1406814	778024	6.07138e-13	3.8e-17	0.106056	0.0194236	4.75648e-08	0.0956257
Height	cg07623839	AL360260	16	767530	rs1406814	778024	1.06008e-44	3.8e-17	0.055291	0.00768679	6.33864e-13	0.0218125
Height	cg18653534	FAM173A	16	772142	rs12448432	778820	3.23929e-18	9.4e-17	-0.0874254	0.0144844	1.58152e-09	0.0993152
Height	cg16443148	CCDC78	16	776667	rs12597563	787738	2.77609e-28	2.6e-16	0.070908	0.0107336	3.94308e-11	0.0535232
Height	cg10163825	CCDC78	16	776685	rs12597563	787738	2.50253e-17	2.6e-16	0.0925189	0.015657	3.43979e-09	0.111614
Height	cg01468220	HAGHL	16	779026	rs1406814	778024	3.88106e-18	3.8e-17	0.0870384	0.0144367	1.65014e-09	0.0213339
Height	cg07243736	NARFL	16	783730	rs7205337	780339	1.24679e-53	4.9e-17	0.0546856	0.00737219	1.19068e-13	0.0438845
Height	cg08100221	NARFL	16	783800	rs7205337	780339	6.47207e-150	4.9e-17	0.0347809	0.00432143	8.38393e-16	0.0519089
Height	cg27144592	NARFL	16	783916	rs7205337	780339	0	4.9e-17	0.0272651	0.00330185	1.48731e-16	0.064012
Height	cg06661638	NARFL	16	787323	rs12448432	778820	1.15666e-15	9.4e-17	-0.0969921	0.0167534	7.06423e-09	0.0365384
Height	cg02949111	NARFL	16	788184	rs12597563	787738	5.66503e-83	2.6e-16	-0.0427059	0.0056297	3.30377e-14	0.0146345
Height	cg06706068	RPUSD1	16	835857	rs12448432	778820	1.90138e-21	9.4e-17	-0.0810854	0.0128979	3.24278e-10	0.0275965
Height	cg00664609	RAB26	16	2198075	rs258281	2191734	1.89295e-18	1.3e-14	-0.0964726	0.0165842	5.98649e-09	0.0260559
Height	cg27176536	RAB26	16	2198395	rs258281	2191734	1.28081e-22	1.3e-14	-0.0876902	0.0144012	1.13539e-09	0.0288791
Height	cg02847766	CCNF	16	2470641	rs7196574	2467027	2.75611e-113	3.1e-08	-0.0230014	0.00431588	9.84902e-08	0.265574
Height	cg10505740	CCNF	16	2478800	rs8052046	2484783	1.12631e-43	3.6e-09	-0.0384068	0.0071716	8.53653e-08	0.261715
Height	cg09073348	ZSCAN10	16	3142911	rs12935803	3141713	0	2e-07	0.0149187	0.00281731	1.18769e-07	0.102993
Height	cg02512168	ZNF205	16	3163228	rs9922546	3167795	7.60136e-72	1.5e-07	0.028077	0.00549254	3.19023e-07	0.0356032
Height	cg05894115	BC013599	16	3181972	rs11649450	3181996	1.09132e-77	1.1e-07	-0.0288124	0.00563907	3.23153e-07	0.0418339
Height	cg04635334	TRNA_Pro	16	3210225	rs2238385	3199118	4.62503e-53	2.7e-07	-0.0325067	0.00645321	4.72162e-07	0.0240874
Height	cg00834536	CREBBP	16	4013537	rs2531995	4013467	6.0855e-78	8.7e-09	0.0302013	0.00544659	2.93964e-08	0.141614
Height	cg00800141	CREBBP	16	4014161	rs879620	4015729	1.27902e-28	1e-08	-0.0494448	0.00985475	5.23867e-07	0.0665495
Height	cg07657357	UBN1	16	4942393	rs11076854	4929269	6.10304e-66	2.4e-08	-0.0301141	0.00573361	1.50295e-07	0.0427025
Height	cg26846609	THUMPD1	16	20750043	rs764138	20743472	0	1.2e-07	-0.0124462	0.00226023	3.6575e-08	0.0413215
Height	cg08333555	LOC81691	16	20817571	rs12325560	20909404	4.57595e-55	3.9e-08	0.0326243	0.00646338	4.47499e-07	0.0380735
Height	cg06334689	DOC2A	16	30018720	rs11642612	30030195	0	4.2e-08	-0.0121652	0.00228486	1.01354e-07	0.272343
Height	cg06015834	DOC2A	16	30021696	rs11642740	30060655	4.68318e-57	7e-08	-0.0318713	0.00630234	4.25763e-07	0.266982
Height	cg01755541	TPPP3	16	67428324	rs16957415	67418957	5.21929e-107	3.1e-09	0.029284	0.00507983	8.17732e-09	0.0759285
Height	cg03051742	HSD11B2	16	67461683	rs5479	67469733	0	2.3e-08	0.0161536	0.00287698	1.96801e-08	0.159194
Height	cg26284483	C17orf79	17	30184997	rs12941700	30185022	2.50596e-62	9.1e-12	0.03898	0.00617725	2.78576e-10	0.0141217
Height	cg13347577	UTP6	17	30243828	rs8064843	30245744	1.68397e-47	4.6e-14	-0.047136	0.0068987	8.33911e-12	0.110395
Height	cg27562980	UTP6	17	30243860	rs2028067	30239698	7.49077e-24	8.2e-16	-0.0703792	0.0112801	4.39758e-10	0.361635
Height	cg19193384	UTP6	17	30244184	rs8064843	30245744	8.27153e-68	4.6e-14	-0.0396746	0.00560415	1.44664e-12	0.0479867
Height	cg12193833	UTP6	17	30244370	rs8081016	30331751	6.50723e-70	7.8e-16	-0.0411903	0.0056232	2.38789e-13	0.127091
Height	cg23018236	UTP6	17	30244563	rs8064843	30245744	6.53047e-113	4.6e-14	-0.0314357	0.00428845	2.29604e-13	0.0358459
Height	cg13870426	UTP6	17	30244630	rs8064843	30245744	2.9936e-84	4.6e-14	-0.0358248	0.00497605	6.04571e-13	0.0585803
Height	cg19679112	LRRC37B	17	30333737	rs7216102	30259450	1.54395e-31	6e-14	0.056915	0.00901762	2.7629e-10	0.0201433
Height	cg12087123	HSD17B1	17	40700043	rs1517002	40735469	1.02494e-20	4.3e-11	-0.0626669	0.0116863	8.21088e-08	0.0202046
Height	cg25181941	TUBG2	17	40805728	rs597255	40705100	5.48562e-17	1.2e-10	0.070526	0.0139608	4.37849e-07	0.0246447
Height	cg02619116	PLEKHH3	17	40819808	rs2271029	40835922	1.98964e-249	8.6e-11	0.024606	0.00381478	1.11727e-10	0.011458
Height	cg09509673	CCR10	17	40833697	rs1517002	40735469	2.2143e-23	4.3e-11	-0.0586132	0.0107073	4.39646e-08	0.0143882
Height	cg26716902	CNTNAP1	17	40835920	rs2271029	40835922	3.37591e-30	8.6e-11	-0.060299	0.010587	1.22955e-08	0.0141066
Height	cg21433558	CNTNAP1	17	40837037	rs4028634	40835649	2.41231e-188	1.2e-12	0.0256459	0.00371844	5.31265e-12	0.0111134
Height	cg27616541	CNTNAP1	17	40837288	rs1046097	40818699	1.17867e-44	7.8e-11	0.0447968	0.00744053	1.73724e-09	0.0461967
Height	cg16308533	CNTNAP1	17	40838983	rs4028634	40835649	3.4798e-90	1.2e-12	0.0344011	0.00513965	2.18217e-11	0.0214553
Height	cg11629889	CNTNAP1	17	40839022	rs4028634	40835649	2.99509e-95	1.2e-12	0.033605	0.00500563	1.90088e-11	0.0230241
Height	cg16610917	RAMP2	17	40912707	rs752313	40901824	3.17703e-17	1.8e-12	0.0787286	0.0143254	3.89065e-08	0.0524455
Height	cg20943032	LOC100190938	17	40913525	rs1078523	40912760	1.97991e-16	8.4e-10	-0.0712635	0.0142025	5.2301e-07	0.0200653
Height	cg17049621	FZD2	17	42635778	rs12949217	42699199	1.10958e-68	1.3e-07	0.0295121	0.00571384	2.40414e-07	0.0115966
Height	cg09339219	FZD2	17	42635789	rs11870875	42805485	5.55176e-49	1.1e-08	0.0369197	0.00685316	7.15434e-08	0.0225506
Height	cg10624665	FZD2	17	42636570	rs11870875	42805485	3.37696e-60	1.1e-08	0.0333482	0.00610995	4.81503e-08	0.0112494
Height	cg11715999	ATP5G1	17	46970694	rs2291726	47039254	1.74344e-30	3.4e-16	0.0648337	0.00987905	5.28262e-11	0.699494
Height	cg16584676	UBE2Z	17	46985605	rs9894220	46989154	7.09566e-25	4.7e-12	-0.0711779	0.0125886	1.56607e-08	0.55767
Height	cg26022315	SNF8	17	47021804	rs4793991	47001801	1.45293e-71	9.5e-15	-0.0410292	0.0056589	4.15607e-13	0.106609
Height	cg07967210	SNF8	17	47022446	rs12602746	47031741	8.34604e-61	2e-14	-0.0421828	0.00612324	5.62013e-12	0.143759
Height	cg27201301	GIP	17	47039149	rs1994970	47014127	7.85517e-79	1.2e-14	-0.0387446	0.0053022	2.72608e-13	0.108213
Height	cg20551517	GIP	17	47046292	rs3848460	47047114	6.26928e-19	9.4e-16	-0.0843974	0.013935	1.39111e-09	0.310054
Height	cg14673194	CCDC57	17	80132900	rs9747668	80161081	3.27295e-26	3.2e-11	0.0595909	0.0104422	1.15165e-08	0.618759
Height	cg01048272	CCDC57	17	80169878	rs8082212	80175100	3.671e-22	1.7e-11	-0.0643421	0.011593	2.85503e-08	0.345564
Height	cg24144070	CCDC57	17	80171295	rs4239020	80176641	4.07136e-28	8.8e-12	0.0556547	0.00965003	8.0546e-09	0.574367
Height	cg02962602	CCDC57	17	80171413	rs9747668	80161081	2.33103e-53	3.2e-11	0.0590778	0.00952976	5.67175e-10	0.184858
Height	cg15407058	CCDC57	17	80175989	rs9747201	80177852	1.54875e-108	1e-11	0.0298593	0.00460965	9.3216e-11	0.201646
Height	cg20496928	SLC16A3	17	80179899	rs9747668	80161081	1.16694e-27	3.2e-11	-0.0559073	0.00971724	8.7462e-09	0.610057
Height	cg23141183	SLC16A3	17	80185318	rs4239020	80176641	9.32097e-15	8.8e-12	0.0786191	0.0154159	3.39859e-07	0.203746
Height	cg18345635	SLC16A3	17	80186080	rs8082212	80175100	1.2509e-59	1.7e-11	-0.0388305	0.00620826	3.98384e-10	0.0147921
Height	cg07763231	SLC16A3	17	80187349	rs9747668	80161081	6.48494e-37	3.2e-11	0.049007	0.00820021	2.28252e-09	0.695828
Height	cg08429256	SLC16A3	17	80188425	rs9747201	80177852	1.29213e-23	1e-11	-0.0615436	0.0109677	2.00746e-08	0.0150886
Height	cg11719049	C19orf77	19	3434702	rs2074977	3434028	5.20259e-20	1.9e-20	0.0937557	0.0143252	5.95753e-11	0.0715297
Height	cg12180253	C19orf77	19	3435746	rs2072349	3435254	2.94481e-37	1.9e-20	0.0681545	0.00922561	1.49575e-13	0.026277
Height	cg11915001	ZNF844	19	12175268	rs7254539	12169311	1.99103e-31	4.2e-08	-0.0447556	0.00884773	4.22718e-07	0.485643
Height	cg15529616	BST2	19	17505860	rs8106139	17506176	6.14373e-268	2e-10	-0.0214333	0.00345456	5.49271e-10	0.0105662
Height	cg07839313	BST2	19	17514600	rs10421592	17525921	1.8551e-43	1.9e-11	0.0489212	0.00807605	1.382e-09	0.236379
Height	cg12090003	BST2	19	17516282	rs8103068	17522869	2.98325e-66	1.5e-11	-0.0391407	0.00623819	3.51072e-10	0.249005
Height	cg16363586	BST2	19	17516329	rs8103068	17522869	4.93291e-71	1.5e-11	-0.0378012	0.00599691	2.91112e-10	0.153833
Height	cg11558551	BST2	19	17516442	rs10415893	17512412	1.32761e-22	5.3e-10	-0.0633438	0.0119235	1.08118e-07	0.0164191
Height	cg01254505	AK311380	19	17516470	rs8103068	17522869	4.13825e-42	1.5e-11	-0.0480292	0.00795419	1.55821e-09	0.100356
Height	cg01329005	AK055623	19	17516712	rs8103068	17522869	7.605e-111	1.5e-11	-0.0309273	0.00479293	1.09879e-10	0.0537125
Height	cg09993699	AK055623	19	17517008	rs8103068	17522869	2.78679e-76	1.5e-11	-0.0369442	0.00583504	2.42889e-10	0.0263649
Height	cg20092122	AK055623	19	17517221	rs8103068	17522869	7.11026e-77	1.5e-11	-0.0363543	0.00573921	2.38302e-10	0.084929
Height	cg24728370	AK055623	19	17518018	rs10421592	17525921	8.0093e-31	1.9e-11	-0.0580885	0.00998108	5.88959e-09	0.134467
Height	cg02217814	FAM125A	19	17530319	rs13345062	17534898	1.35342e-16	5e-11	-0.0778704	0.0150041	2.1036e-07	0.0474581
Height	cg22641093	FAM125A	19	17536024	rs13345062	17534898	1.23627e-79	5e-11	-0.0360082	0.00572754	3.23962e-10	0.0521363
Height	cg05900567	ZNF568	19	37466940	rs1667341	37468568	0	6.2e-08	0.012381	0.00224862	3.66991e-08	0.013257
Height	cg00578032	LOC644554	19	38308069	rs1643470	38456823	3.71996e-18	9.8e-11	0.0654651	0.0123781	1.23143e-07	0.292841
Height	cg01436998	LOC644554	19	38308263	rs1643470	38456823	1.78265e-35	9.8e-11	0.0466545	0.0079411	4.22653e-09	0.0598109
Height	cg26296574	B3GNT8	19	41931753	rs4802116	41905540	1.41275e-28	4.9e-20	-0.0754151	0.0107919	2.78545e-12	0.0369322
Height	cg20117260	B3GNT8	19	41937434	rs17318596	41937095	7.31829e-12	1.3e-20	-0.130638	0.0236168	3.17354e-08	0.704908
Height	cg14132834	ATP5SL	19	41945861	rs13346603	41945837	5.29782e-80	2.5e-18	-0.0460536	0.00581991	2.51015e-15	0.051393
Height	cg08393170	CNFN	19	42894542	rs13346092	42887456	3.89481e-43	2.8e-08	-0.0462515	0.00890282	2.04553e-07	0.0117114
Height	cg23369753	ZNF575	19	44037336	rs2854496	44068193	1.10263e-28	1.3e-08	-0.0443099	0.00876648	4.31583e-07	0.316958
Height	cg09618904	GDF5	20	34026478	rs2425062	33923566	1.65813e-27	2e-111	-0.185679	0.0190021	1.49201e-22	0.0836547
Height	cg26038318	SPAG4	20	34205095	rs3787168	34233278	1.57949e-61	5.1e-51	0.0828397	0.00745328	1.06612e-28	0.0224925
Height	cg27632911	SPAG4	20	34205182	rs6060539	34239382	9.93208e-46	1.7e-52	0.0952559	0.0092392	6.35204e-25	0.022306
Height	cg04508476	CPNE1	20	34239394	rs3787166	34229072	1.79154e-15	1.8e-53	-0.172787	0.0244937	1.73396e-12	0.029558
Height	cg23207816	RBM12	20	34252616	rs6060539	34239382	5.76574e-25	1.7e-52	-0.128036	0.0150601	1.86799e-17	0.312535
Height	cg02038168	TAB1	22	39784481	rs5750815	39798449	1.08863e-192	1.1e-08	-0.0193547	0.00339679	1.21267e-08	0.0329774
Height	cg01416388	TAB1	22	39784598	rs4821893	39797779	1.42419e-259	9e-09	-0.017631	0.00307936	1.03106e-08	0.0450752
Height	cg05872129	TAB1	22	39784769	rs5757655	39797178	0	9.3e-09	-0.0147656	0.00256105	8.14402e-09	0.0400094
Height	cg24399712	TAB1	22	39784796	rs9611170	39784845	0	8.6e-09	-0.0143245	0.00248194	7.85757e-09	0.0388457
Height	cg11247378	TAB1	22	39784982	rs5757655	39797178	0	9.3e-09	-0.0130762	0.00225966	7.17447e-09	0.0336256
Height	cg25956985	TAB1	22	39795188	rs5757659	39812409	2.11404e-25	1.5e-08	-0.047851	0.00943516	3.94564e-07	0.543849
IBD	cg10092377	C1orf106	1	200880981	rs12131796	200878727	0	9.658e-15	-0.120015	0.0156224	1.56385e-14	0.163672
IBD	cg04731861	ARPC2	2	219085781	rs6738394	219110625	2.12113e-109	1.006e-07	0.131189	0.0254035	2.41476e-07	0.232084
IBD	cg00383909	WDR6	3	49044727	rs12715434	49295025	1.31047e-55	3.209e-09	0.19714	0.035531	2.88302e-08	0.019192
IBD	cg14798641	C3orf62	3	49314920	rs73084135	49272218	5.92687e-261	6.531e-09	-0.0997827	0.0174453	1.06685e-08	0.024418
IBD	cg24011261	GPX1	3	49396226	rs111903592	49427319	4.75546e-12	2.401e-20	-0.673053	0.121636	3.14169e-08	0.255117
IBD	cg08510456	BSN-AS2	3	49591008	rs13086611	49385417	1.71007e-21	4.771e-20	0.489355	0.0740292	3.83547e-11	0.0536177
IBD	cg05126514	APEH	3	49697458	rs9836291	49697459	0	5.965e-23	-0.121338	0.012354	9.07924e-23	0.0272829
IBD	cg06313718	APEH	3	49714199	rs9823546	49705512	1.22325e-120	5.868e-23	-0.22377	0.0245648	8.28754e-20	0.0352376
IBD	cg19381811	UBA7	3	49851713	rs2352974	49890613	2.99641e-28	3.198e-11	-0.310908	0.0546097	1.2463e-08	0.0425234
IBD	cg24308560	MST1R	3	49941425	rs11130224	49936910	1.52493e-57	8.302e-09	0.190023	0.0351198	6.27774e-08	0.0338256
IBD	cg27360567	MST1R	3	49941613	rs9848497	49951316	1.11109e-38	2.365e-08	0.218373	0.0425018	2.77733e-07	0.0138395
IBD	cg08283408	MST1R	3	49949060	rs6774354	49961780	3.92538e-26	2.185e-09	-0.291243	0.0558518	1.84244e-07	0.615698
IBD	cg12257692	RBM6	3	49977190	rs2624819	50010571	3.74783e-89	2.655e-08	-0.15114	0.0282186	8.5067e-08	0.02733
IBD	cg05635617	RBM6	3	49977228	rs1061474	50144951	9.05197e-36	2.805e-09	-0.249	0.0463388	7.72357e-08	0.301726
IBD	cg05623727	RBM5	3	50126028	rs1061474	50144951	6.23093e-82	2.805e-09	-0.165818	0.0291658	1.30552e-08	0.226892
IBD	cg26708483	SnoZ6	5	131422110	rs39898	131422136	9.8265e-85	2.358e-08	0.160141	0.0298255	7.90545e-08	0.0289625
IBD	cg19040266	SLC22A5	5	131723239	rs200838	131710399	3.18627e-30	1.384e-12	-0.340149	0.0563971	1.62623e-09	0.0154201
IBD	cg09501687	C5orf62	5	150169781	rs10463307	150254620	3.58556e-28	7.621e-11	0.293848	0.0524918	2.16864e-08	0.0693887
IBD	cg05340042	IRGM	5	150224636	rs60134818	150261043	9.79174e-25	2.075e-10	-0.306045	0.0566251	6.48937e-08	0.0413438
IBD	cg00271210	RPS6KA2	6	167070053	rs400837	167411008	0	3.26e-09	-0.0983929	0.016807	4.79083e-09	0.0768446
IBD	cg20486651	RPS6KA2	6	167070296	rs389956	167407254	7.56339e-101	1.004e-08	-0.150107	0.0270768	2.96025e-08	0.147441
IBD	cg16490823	RPS6KA2	6	167085508	rs2769351	167378568	2.75879e-170	2.989e-09	-0.125405	0.0216266	6.68575e-09	0.165234
IBD	cg19851574	RPS6KA2	6	167178233	rs2769346	167370999	2.16352e-22	2.964e-09	0.316613	0.0625735	4.1956e-07	0.354979
IBD	cg23641108	RPS6KA2	6	167183902	rs2769346	167370999	1.4935e-33	2.964e-09	0.259689	0.0488376	1.05254e-07	0.441626
IBD	cg24160243	RPS6KA2	6	167185027	rs2769355	167380493	1.51363e-39	2.699e-09	0.236934	0.043725	6.00268e-08	0.101777
IBD	cg03474525	RPS6KA2	6	167287812	rs415987	167395375	3.15389e-25	9.195e-09	-0.287446	0.0572882	5.23337e-07	0.275282
IBD	cg01612133	RPS6KA2	6	167317799	rs2769346	167370999	1.7541e-143	2.964e-09	-0.131361	0.0227684	7.95245e-09	0.307736
IBD	cg20702879	RPS6KA2	6	167318108	rs2757047	167374489	1.2815e-38	7.669e-09	-0.298094	0.0565446	1.35072e-07	0.105189
IBD	cg17991206	RNASET2	6	167366683	rs444210	167390242	5.37389e-116	7.391e-11	0.159603	0.0254596	3.63659e-10	0.394994
IBD	cg25258033	RNASET2	6	167368657	rs9348211	167375173	0	8.646e-09	0.0921959	0.0161755	1.20006e-08	0.0488215
IBD	cg20406979	RNASET2	6	167373233	rs400837	167411008	1.61643e-217	3.26e-09	0.113698	0.019553	6.06757e-09	0.0125276
IBD	cg12798992	MIR3939	6	167411361	rs389946	167407268	9.42207e-41	5.817e-09	0.230049	0.0429926	8.75143e-08	0.317307
IBD	cg23216724	GPR31	6	167571584	rs2769355	167380493	1.79903e-70	2.699e-09	0.181822	0.032248	1.71797e-08	0.0971684
IBD	cg17593404	DLD	7	107531310	rs12672634	107582323	6.12408e-29	7.893e-10	0.297183	0.0551026	6.9189e-08	0.0143267
IBD	cg05235248	CREM	10	35503876	rs12775548	35479504	1.45905e-96	6.743e-11	-0.169244	0.0271647	4.65506e-10	0.0120225
IBD	cg16988166	CREM	10	35503900	rs113170867	35450147	1.70809e-60	3.799e-11	-0.213649	0.0348654	8.90836e-10	0.0621712
IBD	cg17245290	CREM	10	35504020	rs35388511	35296616	2.94245e-27	3.614e-11	-0.318065	0.0563855	1.69167e-08	0.291222
IBD	cg00674004	C10orf90	10	101280750	rs10883369	101291367	2.85626e-52	2.523e-17	-0.302486	0.0408603	1.33225e-13	0.0325095
IBD	cg23904955	C10orf90	10	101282759	rs7095491	101274058	4.61635e-201	2.319e-24	0.203921	0.0211155	4.57154e-22	0.338425
IBD	cg17888390	C10orf90	10	101282816	rs10748781	101283330	5.45797e-93	4.278e-24	0.280995	0.030921	1.01305e-19	0.533184
IBD	cg07044859	C10orf90	10	101282883	rs7095491	101274058	8.00731e-174	2.319e-24	0.214702	0.0224107	9.67291e-22	0.379639
IBD	cg14748795	C10orf90	10	101283090	rs7095491	101274058	1.88946e-115	2.319e-24	0.249594	0.0268202	1.32484e-20	0.22996
IBD	cg11988910	C10orf90	10	101286538	rs11190140	101291593	1.67892e-38	5.99e-26	-0.425553	0.0519659	2.63193e-16	0.566221
IBD	cg25214158	DQ372722	10	101289600	rs7911680	101293468	1.82883e-18	5.024e-26	0.635019	0.0941538	1.53565e-11	0.0144159
IBD	cg09788492	NKX2-3	10	101292477	rs10883372	101292483	4.17905e-23	5.178e-25	-0.579667	0.0811863	9.33556e-13	0.484633
IBD	cg22778788	NKX2-3	10	101294300	rs11190134	101282200	8.17333e-14	1.015e-21	-0.668042	0.113469	3.92228e-09	0.0805931
IBD	cg13754259	NKX2-3	10	101294337	rs11190128	101275149	8.56509e-16	6.565e-16	-0.537668	0.0943116	1.19124e-08	0.04078
IBD	cg05683445	AX746995	16	28303182	rs2106480	28537971	1.72846e-18	6.33e-10	0.36966	0.0731059	4.27014e-07	0.675063
IBD	cg09046979	SBK1	16	28333134	rs2650492	28333411	1.67006e-251	6.731e-09	-0.114388	0.0200519	1.16618e-08	0.122264
IBD	cg27413008	IL27	16	28519597	rs4788083	28545449	7.61582e-51	3.754e-10	-0.220241	0.0381395	7.71276e-09	0.492493
IBD	cg01542023	NUPR1	16	28550637	rs113208333	28606160	1.64462e-35	2.305e-08	-0.235053	0.0461506	3.52133e-07	0.123184
IBD	cg26603685	SULT1A1	16	28620355	rs4149398	28608938	7.58277e-37	2.52e-08	0.236005	0.0461492	3.15482e-07	0.306128
IBD	cg01378222	SULT1A1	16	28622494	rs62034325	28538640	1.8148e-24	3.602e-09	0.298935	0.0585896	3.35751e-07	0.350292
IBD	cg08761264	SH2B1	16	28874980	rs4788100	28864673	5.36936e-37	1.501e-09	-0.25244	0.0463511	5.14391e-08	0.23866
IBD	cg06941159	SH2B1	16	28875210	rs12448902	28871191	3.83658e-208	3.397e-09	0.119971	0.0206706	6.47753e-09	0.098716
IBD	cg04414917	ATP2A1	16	28889971	rs8049439	28837515	5.74876e-34	9.417e-09	-0.249041	0.0480779	2.21943e-07	0.0643117
IBD	cg17864156	CCL2	17	32582828	rs3091316	32593974	1.65684e-21	3.587e-09	-0.329954	0.0658663	5.45852e-07	0.177475
IBD	cg19758448	PNMT	17	37828296	rs1495100	37832279	1.6829e-80	2.274e-08	0.157865	0.0293782	7.72035e-08	0.0383819
IBD	cg19468946	IKZF3	17	37922297	rs907092	37922259	6.56187e-77	3.418e-16	-0.23962	0.0321546	9.18427e-14	0.0306593
IBD	cg16810031	ZPBP2	17	38024146	rs12946510	37912377	3.03963e-11	1.35e-15	-0.636311	0.124563	3.24971e-07	0.532242
IBD	cg09639931	ZPBP2	17	38024394	rs9905959	38031138	6.163e-20	1.237e-16	-0.48103	0.0785097	8.95417e-10	0.119227
IBD	cg27435903	GSDMB	17	38065264	rs12939832	38064876	4.73252e-27	3.31e-16	-0.403729	0.0621584	8.29425e-11	0.0666948
IBD	cg09945482	PSMG2	18	12777974	rs1893217	12809340	1.82948e-47	4.608e-11	-0.246599	0.0412259	2.20874e-09	0.0284624
IBD	cg24737193	PSMG2	18	12778029	rs1893217	12809340	2.0314e-64	4.608e-11	-0.237546	0.038783	9.06765e-10	0.0203101
IBD	cg18745507	ZGLP1	19	10415557	rs75231016	10420982	2.40597e-31	1.96e-08	-0.268996	0.0532106	4.29711e-07	0.0315888
IBD	cg01190666	PRIC285	20	62204908	rs310670	62212392	1.53568e-21	2.768e-11	-0.393911	0.0722356	4.94896e-08	0.428803
IBD	cg10170269	GMEB2	20	62256006	rs35096459	62258892	2.16613e-17	2.989e-10	-0.400879	0.0792163	4.18034e-07	0.0467145
IBD	cg08432509	RTEL1-TNFRSF6B	20	62317768	rs41309367	62309554	1.81551e-30	2.527e-15	-0.391966	0.060274	7.86945e-11	0.0529682
IBD	cg03339910	RTEL1-TNFRSF6B	20	62318482	rs2297440	62312299	7.58759e-12	2.784e-14	0.634172	0.124483	3.49737e-07	0.262272
IBD	cg20597143	TNFRSF6B	20	62327117	rs3787088	62316634	1.69607e-16	4.649e-15	-0.542581	0.0956118	1.38821e-08	0.235327
IBD	cg05172940	TNFRSF6B	20	62327534	rs6122157	62362954	7.62926e-50	5.184e-13	-0.297809	0.0459537	9.1346e-11	0.138432
IBD	cg20642413	ZGPAT	20	62338338	rs6062504	62348907	2.53168e-51	3.423e-15	-0.29428	0.0422032	3.10401e-12	0.0471382
IBD	cg04379041	LIME1	20	62364801	rs35201382	62344694	8.884e-24	2.946e-14	-0.432503	0.0713677	1.35955e-09	0.0220642
IBD	cg14977069	LIME1	20	62367698	rs71325463	62362834	7.14887e-35	1.062e-14	-0.366002	0.055979	6.22645e-11	0.0572797
IBD	cg06653796	LIME1	20	62367805	rs71325463	62362834	2.50143e-53	1.062e-14	-0.297048	0.0430823	5.39095e-12	0.0222711
IBD	cg21201401	LIME1	20	62367884	rs71325463	62362834	1.23193e-29	1.062e-14	-0.396642	0.0622454	1.86303e-10	0.0414755
IBD	cg20513976	LIME1	20	62367893	rs71325463	62362834	2.97276e-14	1.062e-14	-0.586964	0.10842	6.16983e-08	0.156802
IBD	cg14396214	LIME1	20	62367998	rs71325463	62362834	1.16994e-21	1.062e-14	-0.459236	0.0764924	1.92889e-09	0.0401465
LDL	cg18883198	TMEM57	1	25758604	rs7541095	25761291	5.12952e-49	6.069e-17	-0.0694184	0.00914189	3.1151e-14	0.665865
LDL	cg06961873	LDLRAP1	1	25825780	rs10903129	25768937	0	3.03e-17	0.0247657	0.00280635	1.09601e-18	0.43137
LDL	cg10399789	GFI1	1	92945668	rs2774947	93348423	1.32384e-20	1.329e-09	0.0694734	0.0133543	1.96824e-07	0.115367
LDL	cg09662411	GFI1	1	92946132	rs2774947	93348423	3.5503e-18	1.329e-09	0.0742006	0.0145853	3.63079e-07	0.0885741
LDL	cg06338710	GFI1	1	92946187	rs2774947	93348423	3.44998e-22	1.329e-09	0.066459	0.0126204	1.39442e-07	0.0598125
LDL	cg18316974	GFI1	1	92947035	rs2774947	93348423	4.37586e-22	1.329e-09	0.0665594	0.0126489	1.42447e-07	0.0388604
LDL	cg04535902	GFI1	1	92947332	rs2774947	93348423	7.788e-20	1.329e-09	0.0712729	0.0137902	2.36135e-07	0.0431707
LDL	cg26567688	COL4A3BP	5	74762295	rs10474436	74735038	6.96548e-12	5.576e-13	-0.197478	0.0388039	3.59738e-07	0.0118487
LDL	cg26893134	FRK	6	116381904	rs1999929	116381994	1.29705e-132	1.406e-07	-0.042291	0.00743351	1.27605e-08	0.381235
LDL	cg18764771	FRK	6	116381957	rs1999929	116381994	4.04093e-197	1.406e-07	-0.0364554	0.00635041	9.4326e-09	0.321061
LDL	cg05304507	FRK	6	116381966	rs1999929	116381994	4.76462e-210	1.406e-07	-0.0356398	0.00620124	9.07366e-09	0.302654
LDL	cg15226275	FRK	6	116381976	rs1999929	116381994	2.49035e-216	1.406e-07	-0.0352881	0.00613694	8.91877e-09	0.316833
LDL	cg10085138	MIR148A	7	25991722	rs4719841	25997536	1.00788e-123	5.776e-10	0.0335188	0.00542974	6.69315e-10	0.0470267
LDL	cg10276948	PLEC	8	144986694	rs6993953	145000321	3.05472e-16	1.51e-09	0.134144	0.0265507	4.3633e-07	0.0249617
LDL	cg17191558	PLEC	8	144992837	rs7819099	144992862	1.6497e-90	8.335e-09	0.0543012	0.00921593	3.81307e-09	0.101175
LDL	cg27082292	PLEC	8	145001361	rs6984820	144993324	1.29369e-32	3.769e-09	0.0900096	0.0161968	2.74079e-08	0.194987
LDL	cg04757492	PLEC	8	145003862	rs7819099	144992862	4.75877e-180	8.335e-09	0.0410024	0.00680799	1.71549e-09	0.0306832
LDL	cg22822867	PLEC	8	145004144	rs7819099	144992862	5.3653e-230	8.335e-09	0.0375081	0.0061975	1.42934e-09	0.0180624
LDL	cg21900799	PLEC	8	145004388	rs7819099	144992862	2.40693e-281	8.335e-09	0.0355741	0.00585902	1.26581e-09	0.0163093
LDL	cg07427475	PLEC	8	145008110	rs11784762	145009610	0	4.695e-10	-0.0312818	0.00459886	1.03133e-11	0.0141689
LDL	cg02331830	PLEC	8	145008288	rs11784762	145009610	0	4.695e-10	-0.0296872	0.00435506	9.31417e-12	0.0299186
LDL	cg04255391	PLEC	8	145008397	rs11784762	145009610	0	4.695e-10	-0.0361772	0.00532963	1.13744e-11	0.0286312
LDL	cg14598846	PLEC	8	145008909	rs11784762	145009610	0	4.695e-10	-0.0305059	0.0044809	9.89811e-12	0.024829
LDL	cg23299254	PLEC	8	145008957	rs11784762	145009610	1.01013e-139	4.695e-10	-0.0483982	0.00731802	3.75179e-11	0.0168505
LDL	cg03958308	PLEC	8	145014989	rs11136341	145043543	3.45194e-13	7.112e-12	0.177932	0.0347448	3.0373e-07	0.363831
LDL	cg24137216	MIR661	8	145020381	rs11784762	145009610	4.22583e-48	4.695e-10	0.08141	0.0131251	5.55379e-10	0.123179
LDL	cg10173586	MIR661	8	145020593	rs11784762	145009610	0	4.695e-10	0.0328636	0.00484307	1.15531e-11	0.0477943
LDL	cg23934955	PLEC	8	145024939	rs11136341	145043543	3.57462e-18	7.112e-12	0.151408	0.0272853	2.87195e-08	0.520348
LDL	cg19792732	PLEC	8	145027207	rs11784762	145009610	1.20874e-60	4.695e-10	0.0725793	0.0114732	2.51666e-10	0.173045
LDL	cg06452769	PLEC	8	145028093	rs6558405	144991176	5.70759e-22	1.584e-08	0.106541	0.020698	2.64118e-07	0.0118786
LDL	cg14234406	PLEC	8	145028103	rs6558405	144991176	4.05995e-27	1.584e-08	0.0971009	0.0183124	1.14245e-07	0.0148649
LDL	cg15847845	PLEC	8	145028505	rs11777239	145031265	0	1.664e-10	-0.0373553	0.00558917	2.33299e-11	0.0902944
LDL	cg20680163	PLEC	8	145033743	rs11780978	145034852	2.6077e-68	1.65e-10	0.0673547	0.0106977	3.05098e-10	0.0173688
LDL	cg04892187	PLEC	8	145040629	rs11785060	145046662	2.94947e-48	2.313e-11	0.0869004	0.0138208	3.2226e-10	0.786916
LDL	cg00311984	PLEC	8	145051668	rs11785060	145046662	6.33535e-54	2.313e-11	0.0807098	0.0127061	2.12441e-10	0.50858
LDL	cg14199723	PLEC	8	145051795	rs11136341	145043543	7.20623e-34	7.112e-12	0.1084	0.0174902	5.72676e-10	0.201175
LDL	cg05457903	PLEC	8	145052304	rs11136343	145058986	5.08351e-18	2.267e-09	0.125623	0.0249275	4.66679e-07	0.313227
LDL	cg07980830	GRINA	8	145063362	rs11136343	145058986	0	2.267e-09	0.0316761	0.00514543	7.45323e-10	0.0257255
LDL	cg04074454	C11orf9	11	61543928	rs174529	61543961	1.34227e-12	1.982e-18	0.208469	0.0370188	1.78732e-08	0.0650712
LDL	cg14725641	MIR1908	11	61582763	rs174561	61582708	1.09075e-42	4.267e-18	0.10768	0.0143574	6.38447e-14	0.0122758
LDL	cg03735013	MIR1908	11	61582769	rs174561	61582708	5.95916e-17	4.267e-18	0.176314	0.0288281	9.59286e-10	0.236529
LDL	cg25326896	MIR1908	11	61582785	rs174561	61582708	7.27255e-25	4.267e-18	0.142189	0.0210313	1.37198e-11	0.19764
LDL	cg12517394	MIR1908	11	61582795	rs174592	61618608	8.24477e-18	5.925e-19	0.178723	0.0281425	2.14406e-10	0.0796815
LDL	cg16213375	FADS1	11	61584727	rs174560	61581764	1.73693e-38	4.088e-19	0.11677	0.0153524	2.8275e-14	0.0414262
LDL	cg10515671	FADS1	11	61585899	rs1535	61597972	7.17215e-15	7.774e-41	-0.203838	0.0300101	1.10348e-11	0.0119267
LDL	cg07005513	FADS2	11	61595956	rs174560	61581764	1.92337e-19	4.088e-19	0.163839	0.0251917	7.83744e-11	0.0323824
LDL	cg19610905	FADS2	11	61596333	rs174566	61592362	6.89228e-175	7.299e-21	0.0610891	0.00659261	1.92739e-20	0.065336
LDL	cg07591205	FADS3	11	61633557	rs174555	61579760	4.16228e-13	6.07e-36	-0.205321	0.03255	2.82906e-10	0.0177457
LDL	cg08203715	ST3GAL4	11	126226154	rs59379014	126228000	1.41774e-35	9.001e-11	-0.0873662	0.0144945	1.66465e-09	0.0189432
LDL	cg08577424	BRAP	12	112123256	rs642898	112141233	3.30049e-187	6.519e-09	-0.0247056	0.0044474	2.77507e-08	0.0611273
LDL	cg25173405	AX748120	17	45401733	rs7216112	45406345	3.76361e-75	4.455e-07	-0.0495895	0.00925875	8.51044e-08	0.611717
LDL	cg08085267	AX748120	17	45401833	rs7216112	45406345	2.58288e-79	4.455e-07	-0.0486561	0.00906363	7.94927e-08	0.824411
LDL	cg08452456	TBKBP1	17	45786439	rs8070463	45768836	5.92406e-31	4.283e-11	-0.0673337	0.0114053	3.55396e-09	0.0724927
LDL	cg11773468	MAMSTR	19	49216319	rs2287921	49228272	1.20673e-49	1.605e-07	-0.0616265	0.0121691	4.10149e-07	0.172421
LDL	cg15146515	IZUMO1	19	49250561	rs973579	49241976	2.27523e-59	4.5e-07	0.0562224	0.011048	3.60118e-07	0.139523
RA	cg00205605	FAM213B	1	2516401	rs2764841	2529360	1.90795e-124	3.4e-08	-0.117257	0.0227402	2.51795e-07	0.0163793
RA	cg17077288	FAM213B	1	2516516	rs10752747	2524915	1.42163e-109	2.8e-09	-0.133221	0.0245112	5.47677e-08	0.036767
RA	cg19712277	FAM213B	1	2537838	rs28568531	2555640	0	5.4e-08	0.0882481	0.0158947	2.82362e-08	0.0182469
RA	cg17429686	MMEL1	1	2571229	rs4073285	2539796	2.32732e-59	4e-08	-0.175088	0.0330442	1.16683e-07	0.0198785
RA	cg00980980	REL	2	61153802	rs13026755	61160619	0	2.1e-12	-0.081845	0.0116075	1.77571e-12	0.248247
RA	cg01046905	TAGAP	6	159515345	rs654690	159514778	1.96923e-60	7.5e-10	0.194745	0.0286362	1.04158e-11	0.749147
RA	cg21152671	TRAF1	9	123690586	rs2109896	123683106	1.30652e-46	6.7e-07	0.172127	0.0309006	2.54246e-08	0.222029
RA	cg21241889	TRAF1	9	123690658	rs10818484	123661194	4.22375e-59	5.8e-07	0.15851	0.027984	1.47615e-08	0.0126196
RA	cg21161526	TRAF1	9	123691672	rs2109895	123677827	1.0814e-44	7.4e-07	-0.177488	0.0319704	2.82992e-08	0.857089
RA	cg04665046	TRAF1	9	123691674	rs10818488	123705087	1.95787e-40	3.5e-08	-0.202607	0.0363607	2.51631e-08	0.806554
RA	cg23074048	BC036297	10	8088801	rs2275806	8095340	5.52848e-21	4.2e-08	-0.306829	0.0558893	4.02078e-08	0.149478
RA	cg11444332	BC036297	10	8088904	rs2275806	8095340	2.3327e-47	4.2e-08	-0.201361	0.0328684	8.99572e-10	0.171087
RA	cg23768829	BC036297	10	8089653	rs2275806	8095340	4.88896e-65	4.2e-08	-0.174277	0.027724	3.25424e-10	0.0917336
RA	cg20281962	BC036297	10	8089733	rs2275806	8095340	3.10527e-40	4.2e-08	-0.218855	0.0363131	1.67144e-09	0.0888029
RA	cg00296182	BC036297	10	8090162	rs2275806	8095340	1.33535e-68	4.2e-08	-0.171534	0.0271881	2.80587e-10	0.038706
RA	cg21709803	FADS2	11	61594965	rs968567	61595564	2.53937e-120	7.4e-07	0.122788	0.0236015	1.96578e-07	0.140519
RA	cg06781209	FADS2	11	61594997	rs968567	61595564	8.21127e-149	7.4e-07	0.112906	0.0215971	1.71499e-07	0.137598
RA	cg14911132	FADS2	11	61596755	rs968567	61595564	2.67241e-48	7.4e-07	0.187083	0.0373215	5.36614e-07	0.0881276
RA	cg01400685	FADS2	11	61598025	rs61897793	61599347	7.04145e-118	1.2e-06	0.122643	0.023586	1.99483e-07	0.168927
RA	cg25324164	FADS2	11	61598330	rs968567	61595564	1.63038e-78	7.4e-07	0.149009	0.0290279	2.84703e-07	0.298268
RA	cg19308663	CXCR5	11	118741387	rs4938573	118741842	0	8.4e-15	-0.112141	0.0157181	9.71179e-13	0.315353
RA	cg27220062	RASGRP1	15	38848671	rs8032939	38834033	1.73425e-20	2.4e-12	-0.335506	0.0613289	4.48489e-08	0.0122971
RA	cg19468946	IKZF3	17	37922297	rs907092	37922259	6.56187e-77	1.4e-08	-0.151064	0.0259318	5.69567e-09	0.0546874
RA	cg09639931	ZPBP2	17	38024394	rs9905959	38031138	6.163e-20	9.6e-09	-0.319478	0.0587571	5.4105e-08	0.172652
RA	cg07919145	TAB1	22	39780408	rs2069235	39747780	2.96901e-61	3e-10	-0.190719	0.0314737	1.36429e-09	0.300787
SCZ	cg00546117	BC113958	1	8445545	rs3765971	8445360	5.46758400000001e-310	8.238e-09	-0.0641194	0.011239	1.16304e-08	0.31629
SCZ	cg07095346	ITIH4	3	52864812	rs4687554	52864135	4.36055e-52	4.503e-08	-0.121439	0.0235745	2.58716e-07	0.0104061
SCZ	cg07979401	LEMD2	6	33739406	rs2395446	33743264	2.37741e-184	2.386e-07	-0.0693811	0.0136406	3.6498e-07	0.158596
SCZ	cg06864151	AK127048	7	1913918	rs12534679	1926745	1.66285e-19	1.762e-10	-0.235728	0.0453087	1.96415e-07	0.151427
SCZ	cg03354898	MAD1L1	7	1950403	rs34967784	1949507	7.89376e-29	5.431e-10	0.191458	0.035317	5.92224e-08	0.029687
SCZ	cg13165778	MAD1L1	7	1952518	rs10232234	1948110	2.11976e-35	6.372e-09	0.161451	0.0307645	1.53803e-07	0.0116063
SCZ	cg15574437	MAD1L1	7	2019874	rs12668156	2019875	0	2.768e-12	0.0603684	0.00869592	3.86161e-12	0.234509
SCZ	cg22340370	MAD1L1	7	2019882	rs12666575	2004421	4.87416e-55	2.481e-11	0.150962	0.0246863	9.643e-10	0.030403
SCZ	cg21782813	MAD1L1	7	2030301	rs57216949	2030287	5.15344e-63	5.925e-13	-0.149923	0.0226346	3.50491e-11	0.522909
SCZ	cg08607108	MAD1L1	7	2109890	rs1107591	2041638	1.46303e-52	1.492e-12	-0.159379	0.0247803	1.26208e-10	0.485526
SCZ	cg18319104	MAD1L1	7	2140321	rs4719431	2140312	2.00888e-55	5.999e-11	0.143826	0.0238504	1.63627e-09	0.0983878
SCZ	cg03493300	NT5C2	10	104813866	rs11191543	104824387	2.2091e-110	3.546e-15	-0.114829	0.0154722	1.15687e-13	0.0271764
SCZ	cg09803321	NT5C2	10	104913480	rs11191607	104959188	2.40863e-34	2.478e-15	-0.200524	0.0301609	2.96184e-11	0.0327164
SCZ	cg08069931	BC031979	11	130731865	rs10750450	130719061	2.53878e-20	4.025e-12	-0.245238	0.0442631	3.01665e-08	0.623956
SCZ	cg02264943	SNX19	11	130785842	rs7107568	130779668	1.31992e-55	8.384e-08	-0.115972	0.0229028	4.11252e-07	0.0136501
SCZ	cg00376283	ABCB9	12	123451042	rs55742290	123466111	1.69872e-39	1.74e-10	-0.163645	0.0284241	8.54913e-09	0.122904
SCZ	cg22341471	ABCB9	12	123451323	rs7957096	123544878	3.93901e-19	2.461e-11	-0.238755	0.0446012	8.64512e-08	0.153873
SCZ	cg02203224	ARL6IP4	12	123464087	rs4148862	123568619	8.47001e-56	1.341e-10	0.133094	0.0223082	2.42904e-09	0.15388
SCZ	cg07644039	ARL6IP4	12	123464150	rs1790122	123606739	3.22907e-151	5.95e-11	0.527615	0.0827966	1.86067e-10	0.154546
SCZ	cg21745287	ARL6IP4	12	123464511	rs4148863	123569375	4.69964e-239	3.609e-11	0.07428	0.0114396	8.4026e-11	0.172003
SCZ	cg13010344	ARL6IP4	12	123464640	rs1727293	123648032	7.81517e-137	1.24e-11	0.0950467	0.0145588	6.6449e-11	0.285031
SCZ	cg06742321	PITPNM2	12	123595122	rs10773921	123541606	4.66655e-47	2.025e-11	-0.150287	0.0247337	1.23075e-09	0.149487
SCZ	cg01687878	PITPNM2	12	123616817	rs1727312	123642220	1.4153e-83	1.569e-11	0.119038	0.018724	2.05056e-10	0.135023
SCZ	cg10672416	C12orf65	12	123718706	rs10744151	123723735	6.37506e-29	4.031e-13	-0.208155	0.0342033	1.15904e-09	0.336788
SCZ	cg13127506	CDK2AP1	12	123757018	rs10772999	123728230	1.81293e-13	6.54e-13	-0.317915	0.0619472	2.86627e-07	0.532092
SCZ	cg09084244	CDK2AP1	12	123757860	rs4553407	123750748	0	8.695e-10	0.048572	0.00795839	1.03934e-09	0.0239812
SCZ	cg23090046	KLC1	14	104094619	rs4906350	104111794	3.68549e-20	9.772e-12	-0.242086	0.044298	4.63084e-08	0.127831
SCZ	cg07071491	LOC145216	14	104338182	rs10132641	104338258	3.54256e-26	1.745e-09	0.19308	0.0367839	1.52891e-07	0.0113387
SCZ	cg20915763	WDR73	15	85198577	rs8041103	85226652	1.35918e-28	3.191e-09	0.189495	0.036172	1.617e-07	0.1739
SCZ	cg12863693	NMB	15	85201151	rs2175567	85200946	0	1.144e-09	-0.0593714	0.00981841	1.47618e-09	0.0419564
SCZ	cg17173187	NMB	15	85201210	rs2175567	85200946	2.13784e-235	1.144e-09	-0.0694079	0.0115595	1.92062e-09	0.0340164
SCZ	cg18582073	NMB	15	85202042	rs2175567	85200946	1.34406e-206	1.144e-09	0.0719562	0.0120123	2.09545e-09	0.0583786
SCZ	cg01503516	NMB	15	85202406	rs2175567	85200946	4.63697e-132	1.144e-09	0.0856059	0.0144463	3.10795e-09	0.0369971
SCZ	cg27564939	SRR	17	2207243	rs2209073	2205664	3.02662e-50	7.041e-08	0.123533	0.0243689	3.99308e-07	0.04334
SCZ	cg02206767	DRG2	17	17990805	rs4561528	17979099	1.3047e-47	4.984e-08	0.125847	0.0245942	3.1052e-07	0.271741
SCZ	cg19630374	MYO15A	17	18023558	rs4561528	17979099	1.60535e-52	4.984e-08	-0.119288	0.0231713	2.63161e-07	0.251613
SCZ	cg04398451	MYO15A	17	18023971	rs2955365	18023897	0	4.695e-07	-0.0511276	0.0101729	5.01168e-07	0.0654175
SCZ	cg08505228	GATAD2A	19	19495962	rs7256149	19566255	2.27429e-53	3.091e-08	-0.118961	0.0228699	1.97546e-07	0.257791
SCZ	cg13813247	MIR1281	22	41461852	rs9611487	41460489	0	3.528e-08	-0.0556683	0.0101597	4.27003e-08	0.0203499
SCZ	cg07519229	MIR1281	22	41486835	rs20551	41548008	8.25103e-70	1.375e-08	-0.111328	0.0205968	6.47628e-08	0.0133867
SCZ	cg15557168	CYP2D7P1	22	42548783	rs2743467	42548880	2.74898e-127	2.321e-07	-0.0785799	0.0155835	4.59446e-07	0.0399828
SCZ	cg05082376	CYP2D7P1	22	42548792	rs2743467	42548880	1.16786e-100	2.321e-07	-0.0861247	0.0171811	5.36558e-07	0.0414252
T2D	cg25554036	WFS1	4	6271136	rs4320200	6271043	0	1.2e-06	0.0899221	0.0176418	3.44882e-07	0.120194
T2D	cg14416269	WFS1	4	6271139	rs4320200	6271043	0	1.2e-06	0.0947014	0.0186139	3.62491e-07	0.161534
T2D	cg03330490	HHEX	10	94452236	rs10882100	94460687	8.96675e-19	1.8e-12	-0.462979	0.0821153	1.71879e-08	0.0520575
TG	cg03411727	CAD	2	27444023	rs17005886	27403822	5.08849e-18	3.583e-23	-0.115908	0.0172935	2.05018e-11	0.0406043
TG	cg24254488	MIR148A	7	25991654	rs6951827	25971153	2.2194e-132	8.975e-07	-0.0345656	0.00683746	4.29648e-07	0.195271
TG	cg10085138	MIR148A	7	25991722	rs4719841	25997536	1.00788e-123	8.864e-11	-0.0320014	0.00488106	5.51793e-11	0.205543
TG	cg12174008	BCL7B	7	72971728	rs13247874	73010442	3.09743e-13	2.879e-40	0.292361	0.0455958	1.4361e-10	0.0918699
TG	cg20332679	MIR1322	8	10683188	rs10109416	10684755	3.36742e-21	2.024e-10	0.0676222	0.0132198	3.13377e-07	0.0797277
TG	cg04897713	DEFB136	8	11832762	rs11998678	11830150	5.52409e-42	1.212e-07	-0.0468139	0.00912258	2.87214e-07	0.291452
TG	cg25356468	NRBF2	10	64875536	rs10822163	65124098	4.74582e-30	1.367e-10	0.0821811	0.0148102	2.87382e-08	0.0118845
TG	cg17775079	LOC84989	10	65224441	rs4454603	65012750	1.4564e-14	5.653e-17	-0.103216	0.0185823	2.78323e-08	0.390546
TG	cg04074454	C11orf9	11	61543928	rs174529	61543961	1.34227e-12	2.509e-14	-0.16046	0.0307118	1.74424e-07	0.0129554
TG	cg03735013	MIR1908	11	61582769	rs174561	61582708	5.95916e-17	7.813e-14	-0.137689	0.0243028	1.46535e-08	0.0421355
TG	cg25326896	MIR1908	11	61582785	rs174561	61582708	7.27255e-25	7.813e-14	-0.11104	0.0180069	6.98074e-10	0.0175313
TG	cg12517394	MIR1908	11	61582795	rs174592	61618608	8.24477e-18	1.593e-14	-0.136413	0.0236293	7.78501e-09	0.0408616
TG	cg07591205	FADS3	11	61633557	rs174555	61579760	4.16228e-13	1.906e-36	0.185159	0.0293192	2.69659e-10	0.0100526
TG	cg04018474	HSD3B7	16	31008003	rs2303223	31075175	2.72555e-39	3.499e-09	0.0462747	0.00855081	6.2417e-08	0.173536
TG	cg07191594	SLC12A5	20	44650220	rs3918241	44635735	4.96321e-17	1.313e-10	-0.0767828	0.0152461	4.7481e-07	0.0112441
TG	cg07871947	SLC12A5	20	44657796	rs1888235	44623967	2.05941e-16	4.463e-12	0.0874904	0.0165351	1.21526e-07	0.0409939
TG	cg26639039	SLC12A5	20	44657812	rs6065912	44632367	1.90293e-20	1.363e-11	0.0755374	0.0141205	8.82055e-08	0.0411591
TG	cg25457927	MAFF	22	38595422	rs3761445	38595411	0	8.062e-12	0.0191786	0.0028331	1.29255e-11	0.19061
UC	cg10092377	C1orf106	1	200880981	rs12131796	200878727	0	1.271e-11	-0.132124	0.0196285	1.68208e-11	0.0733159
UC	cg07274523	GPX1	3	49395745	rs34293138	49579017	2.42813e-92	1.501e-12	-0.227218	0.033988	2.30518e-11	0.13089
UC	cg08510456	BSN-AS2	3	49591008	rs13086611	49385417	1.71007e-21	2.126e-12	0.470609	0.0832366	1.56877e-08	0.312942
UC	cg05126514	APEH	3	49697458	rs9836291	49697459	0	4.713e-15	-0.121198	0.0155265	5.90824e-15	0.678317
UC	cg20832320	APEH	3	49712339	rs4625	49572140	1.05423e-21	1.305e-12	-0.472456	0.0828917	1.20035e-08	0.0897987
UC	cg06313718	APEH	3	49714199	rs9823546	49705512	1.22325e-120	2.286e-15	-0.226063	0.0300967	5.85762e-14	0.471326
UC	cg17393140	AMZ1	7	2764129	rs798545	2762386	0	1.285e-07	0.0878172	0.0166793	1.40169e-07	0.481429
UC	cg19346786	AMZ1	7	2764209	rs798545	2762386	0	1.285e-07	0.104227	0.0198811	1.5837e-07	0.970279
UC	cg15247329	AMZ1	7	2764246	rs798556	2759002	0	1.156e-07	0.117139	0.0222827	1.46471e-07	0.978263
UC	cg14895029	AMZ1	7	2775587	rs798526	2775542	4.1417e-197	5.533e-08	0.140654	0.0263608	9.51735e-08	0.0600568
UC	cg21143896	GNA12	7	2802374	rs798498	2795882	6.68885e-100	2.68e-07	0.172347	0.0343903	5.40117e-07	0.558362
UC	cg12444411	GNA12	7	2802554	rs76308922	2862542	5.70093e-119	2.162e-07	0.158564	0.0312691	3.95855e-07	0.392134
UC	cg23285459	GNA12	7	2802560	rs798498	2795882	4.05117e-112	2.68e-07	0.163948	0.0326132	4.98054e-07	0.685322
UC	cg00947599	GNA12	7	2802697	rs798498	2795882	8.23768e-138	2.68e-07	0.149776	0.0296531	4.39593e-07	0.683817
UC	cg24648384	GNA12	7	2802942	rs798485	2803510	0	1.309e-07	0.090348	0.0171103	1.28941e-07	0.55271
UC	cg05793240	GNA12	7	2802953	rs1636264	2864586	7.04005e-169	2.448e-07	0.138374	0.027314	4.06148e-07	0.513301
UC	cg19524238	GNA12	7	2802976	rs798498	2795882	1.89908e-251	2.68e-07	0.121524	0.0238345	3.42089e-07	0.700204
UC	cg16688681	GNA12	7	2874522	rs1182185	2872233	1.03433e-160	9.989e-08	-0.145813	0.0279037	1.73599e-07	0.372075
UC	cg25397054	GNA12	7	2874568	rs1182185	2872233	4.03767e-74	9.989e-08	-0.206109	0.040318	3.18601e-07	0.502553
UC	cg00674004	C10orf90	10	101280750	rs10883369	101291367	2.85626e-52	1.881e-11	-0.302486	0.0491901	7.78161e-10	0.39865
UC	cg09254322	C10orf90	10	101280807	rs11190141	101292390	4.68486e-16	2.003e-13	-0.606717	0.111398	5.14e-08	0.365251
UC	cg23904955	C10orf90	10	101282759	rs7095491	101274058	4.61635e-201	1.006e-13	0.1876	0.0260019	5.39857e-13	0.482208
UC	cg17888390	C10orf90	10	101282816	rs10748781	101283330	5.45797e-93	1.89e-12	0.245329	0.0368713	2.8589e-11	0.446277
UC	cg07044859	C10orf90	10	101282883	rs7095491	101274058	8.00731e-174	1.006e-13	0.197518	0.0274998	6.84228e-13	0.551143
UC	cg14748795	C10orf90	10	101283090	rs7095491	101274058	1.88946e-115	1.006e-13	0.229618	0.0325015	1.60807e-12	0.360321
UC	cg11988910	C10orf90	10	101286538	rs11190140	101291593	1.67892e-38	4.36e-15	-0.399716	0.0595216	1.87456e-11	0.979054
UC	cg25214158	DQ372722	10	101289600	rs7911680	101293468	1.82883e-18	8.267e-16	0.611535	0.103023	2.92237e-09	0.0196459
UC	cg24255756	NKX2-3	10	101292455	rs11190140	101291593	4.23586e-16	4.36e-15	-0.666501	0.118026	1.63184e-08	0.661227
UC	cg09788492	NKX2-3	10	101292477	rs10883372	101292483	4.17905e-23	1.981e-14	-0.542055	0.0895649	1.4298e-09	0.412884
UC	cg22778788	NKX2-3	10	101294300	rs11190134	101282200	8.17333e-14	2.067e-12	-0.617956	0.120754	3.09682e-07	0.1148
UC	cg19468946	IKZF3	17	37922297	rs907092	37922259	6.56187e-77	1.398e-10	-0.237341	0.0391349	1.32207e-09	0.440182
UC	cg09639931	ZPBP2	17	38024394	rs9905959	38031138	6.163e-20	2.271e-11	-0.489826	0.0906918	6.62707e-08	0.875048
UC	cg27435903	GSDMB	17	38065264	rs12939832	38064876	4.73252e-27	2.02e-10	-0.389903	0.0712918	4.52308e-08	0.437341
UC	cg12655416	GSDMB	17	38077870	rs4795405	38088417	1.36467e-54	2.041e-09	0.260758	0.0465145	2.07104e-08	0.0441738
UC	cg18711369	ORMDL3	17	38081186	rs4065275	38080865	5.13646e-108	2.628e-07	0.168956	0.0337232	5.4405e-07	0.0229194
UC	cg19511844	ORMDL3	17	38084119	rs11658278	38031164	2.77144e-25	5.284e-10	-0.395569	0.0742973	1.01439e-07	0.087706
UC	cg08432509	RTEL1-TNFRSF6B	20	62317768	rs41309367	62309554	1.81551e-30	2.437e-08	-0.347582	0.0693061	5.29873e-07	0.309287
UC	cg18611245	ZGPAT	20	62338235	rs2738758	62349625	8.25282e-63	1.104e-07	-0.228501	0.0451802	4.24681e-07	0.0370098
UC	cg19841423	LIME1	20	62366755	rs2259858	62346459	8.2815e-79	1.204e-07	-0.209451	0.0411313	3.53833e-07	0.052412
UC	cg06653796	LIME1	20	62367805	rs71325463	62362834	2.50143e-53	1.205e-07	-0.255605	0.05101	5.41799e-07	0.0694418
UC	cg03738656	C21orf33	21	45581008	rs2876932	45618536	5.52223e-36	1.402e-10	-0.330369	0.0578352	1.11498e-08	0.0678134
UC	cg27467552	PIM3	22	50353597	rs137845	50439430	2.56995e-302	2.376e-08	-0.1235	0.0223988	3.51401e-08	0.274837
UC	cg21364723	PIM3	22	50353623	rs5771069	50435480	2.9432e-108	5.923e-08	-0.173511	0.0328822	1.31507e-07	0.150102
UC	cg27491509	PIM3	22	50354243	rs137845	50439430	2.79645e-123	2.376e-08	-0.180395	0.0332452	5.7571e-08	0.826135
UC	cg00090674	IL17REL	22	50446678	rs5771192	50441985	1.30637e-56	4.33e-08	-0.235784	0.0455688	2.28831e-07	0.934768
WHRadjBMI	cg05564831	NT5DC2	3	52568323	rs12489828	52567014	8.2481e-138	7.1e-11	-0.0309568	0.00487099	2.07973e-10	0.272593
WHRadjBMI	cg15431544	HOXA11-AS1	7	27225476	rs17427875	27225558	2.42339e-66	8e-08	0.0373032	0.00719807	2.1907e-07	0.0904997
WHRadjBMI	cg25901381	HOXA11-AS1	7	27225485	rs17427875	27225558	1.04508e-45	8e-08	0.0449107	0.00884886	3.86873e-07	0.102758
WHRadjBMI	cg10657141	HOXA11-AS1	7	27225543	rs17427875	27225558	3.17245e-81	8e-08	0.0340606	0.00651623	1.72243e-07	0.12339
WHRadjBMI	cg16264616	HOXC9	12	54390824	rs3803042	54387947	8.27173e-45	1.5e-09	0.0593133	0.0105482	1.87566e-08	0.0337756
WHRadjBMI	cg18054172	HOXC5	12	54424902	rs736825	54417576	2.61555e-24	1.4e-11	-0.088075	0.0157953	2.46089e-08	0.169472
WHRadjBMI	cg25599412	MIR3188	19	18392866	rs1075403	18384950	2.67792e-128	4.7e-09	0.0279019	0.00492133	1.4315e-08	0.638961
