# Supplementary material for: Promoter-anchored chromatin interactions predicted from genetic analysis of epigenomic data
Source: Nat Commun. 2020 Apr 28;11:2061. doi: 10.1038/s41467-020-15587-0 (PMC7188843; doi:10.1038/s41467-020-15587-0)
Supplement: Supplementary file 4 — Supplementary Data 3 [file 41467_2020_15587_MOESM4_ESM.xlsx]

## Sheet: Sheet1
Supplementary Data 3 Gene-set enrichment analysis of the gene targets of trait-associated PIDS data by FUMA
Trait	Resource	GeneSet	N_genes	N_overlap	p	adjP	genes	link
Height	GO_bp	GO_MITOCHONDRIAL_TRANSPORT	177	7	1.6132e-07	0.000283679	SLC9A1:TOMM20:PPIF:ZNF205:ATP5G1:PPP3R1:MAPK9	http://www.broadinstitute.org/gsea/msigdb/cards/GO_MITOCHONDRIAL_TRANSPORT
	GO_bp	GO_POSITIVE_REGULATION_OF_CELL_COMMUNICATION	1527	19	1.77828e-07	0.000283679	SLC9A1:AKR1C2:PPIF:TRIM8:PSMC3:C2CD2L:IL23A:LRRK1:ZNF205:CREBBP:CNTNAP1:GIP:BST2:PPP3R1:GDF5:CPNE1:TAB1:MAPK9:ESR1	http://www.broadinstitute.org/gsea/msigdb/cards/GO_POSITIVE_REGULATION_OF_CELL_COMMUNICATION
	GO_bp	GO_MACROMOLECULAR_COMPLEX_ASSEMBLY	1388	18	1.91848e-07	0.000283679	SLC9A1:LAMC1:SNRPE:TOMM20:AKR1C1:MAX:NDUFAF1:CREBBP:UBN1:TPPP3:TUBG2:HAUS3:HIST1H4A:HIST1H1D:HIST1H2BM:HEY2:KIAA1875:SEC16A	http://www.broadinstitute.org/gsea/msigdb/cards/GO_MACROMOLECULAR_COMPLEX_ASSEMBLY
	GO_bp	GO_MEMBRANE_ORGANIZATION	896	14	3.51255e-07	0.000389542	SLC9A1:TOMM20:PPIF:NEK9:RAB26:ZNF205:DOC2A:RAMP2:PPP3R1:SPAG4:LEMD2:ATG9B:PTCH1:SEC16A	http://www.broadinstitute.org/gsea/msigdb/cards/GO_MEMBRANE_ORGANIZATION
	GO_bp	GO_REGULATION_OF_TRANSCRIPTION_FROM_RNA_POLYMERASE_II_PROMOTER	1780	20	4.70415e-07	0.000417352	SLC9A1:SUFU:PSMC3:OVOL1:HINFP:IL23A:MAX:ZNF205:CREBBP:UBN1:SNF8:PPP3R1:NCL:GDF5:CCNL1:HIST1H1D:FRK:HEY2:ESR1:PTCH1	http://www.broadinstitute.org/gsea/msigdb/cards/GO_REGULATION_OF_TRANSCRIPTION_FROM_RNA_POLYMERASE_II_PROMOTER
	GO_bp	GO_MITOCHONDRIAL_MEMBRANE_ORGANIZATION	92	5	7.10431e-07	0.000525245	SLC9A1:TOMM20:PPIF:ZNF205:PPP3R1	http://www.broadinstitute.org/gsea/msigdb/cards/GO_MITOCHONDRIAL_MEMBRANE_ORGANIZATION
	GO_bp	GO_PROTEIN_COMPLEX_BIOGENESIS	1124	15	1.18115e-06	0.000683224	SLC9A1:LAMC1:TOMM20:AKR1C1:MAX:NDUFAF1:CREBBP:UBN1:TPPP3:TUBG2:HAUS3:HIST1H4A:HIST1H1D:HIST1H2BM:SEC16A	http://www.broadinstitute.org/gsea/msigdb/cards/GO_PROTEIN_COMPLEX_BIOGENESIS
	GO_bp	GO_POSITIVE_REGULATION_OF_GENE_EXPRESSION	1728	19	1.23215e-06	0.000683224	SLC9A1:TRIM8:PSMC3:HINFP:IL23A:CREBBP:RAMP2:FZD2:SNF8:PPP3R1:LIMS1:NCL:TAB1:CCNL1:MAPK9:HIST1H4A:HEY2:ESR1:PTCH1	http://www.broadinstitute.org/gsea/msigdb/cards/GO_POSITIVE_REGULATION_OF_GENE_EXPRESSION
	GO_bp	GO_NEGATIVE_REGULATION_OF_GENE_EXPRESSION	1489	17	2.45286e-06	0.00120899	SUFU:TRIM8:OVOL1:HINFP:MAX:ZSCAN10:ZNF205:CREBBP:LIMS1:RQCD1:CPNE1:HIST1H4A:HIST1H1D:FRK:HEY2:ESR1:PTCH1	http://www.broadinstitute.org/gsea/msigdb/cards/GO_NEGATIVE_REGULATION_OF_GENE_EXPRESSION
	GO_bp	GO_NEGATIVE_REGULATION_OF_NITROGEN_COMPOUND_METABOLIC_PROCESS	1513	17	3.06538e-06	0.00122203	PPIF:SUFU:TRIM8:PSMC3:OVOL1:HINFP:ZSCAN10:ZNF205:CREBBP:LIMS1:RQCD1:HIST1H4A:HIST1H1D:FRK:HEY2:ESR1:PTCH1	http://www.broadinstitute.org/gsea/msigdb/cards/GO_NEGATIVE_REGULATION_OF_NITROGEN_COMPOUND_METABOLIC_PROCESS
	GO_bp	GO_PROTEIN_COMPLEX_SUBUNIT_ORGANIZATION	1517	17	3.17998e-06	0.00122203	SLC9A1:LAMC1:TOMM20:AKR1C1:MAX:NDUFAF1:CREBBP:UBN1:TPPP3:TUBG2:FZD2:HAUS3:HIST1H4A:HIST1H1D:HIST1H2BM:MICAL1:SEC16A	http://www.broadinstitute.org/gsea/msigdb/cards/GO_PROTEIN_COMPLEX_SUBUNIT_ORGANIZATION
	GO_bp	GO_CELLULAR_RESPONSE_TO_ORGANIC_SUBSTANCE	1844	19	3.30576e-06	0.00122203	SLC9A1:AKR1C1:AKR1C2:TRIM8:PSMC3:CTDSP2:ADCY4:MAX:CCR10:RAMP2:BST2:LIMS1:RQCD1:NCL:GDF5:TAB1:MAPK9:ESR1:PTCH1	http://www.broadinstitute.org/gsea/msigdb/cards/GO_CELLULAR_RESPONSE_TO_ORGANIC_SUBSTANCE
	GO_bp	GO_REGULATION_OF_MEMBRANE_PERMEABILITY	70	4	3.98463e-06	0.00135968	SLC9A1:PPIF:ZNF205:PPP3R1	http://www.broadinstitute.org/gsea/msigdb/cards/GO_REGULATION_OF_MEMBRANE_PERMEABILITY
	GO_bp	GO_CELL_JUNCTION_ASSEMBLY	129	5	5.12337e-06	0.00157522	LAMC1:CNTNAP1:RAMP2:LIMS1:PLEC	http://www.broadinstitute.org/gsea/msigdb/cards/GO_CELL_JUNCTION_ASSEMBLY
	GO_bp	GO_CELLULAR_MACROMOLECULAR_COMPLEX_ASSEMBLY	719	11	5.80465e-06	0.00157522	SNRPE:TOMM20:NDUFAF1:UBN1:TPPP3:TUBG2:HIST1H4A:HIST1H1D:HIST1H2BM:HEY2:KIAA1875	http://www.broadinstitute.org/gsea/msigdb/cards/GO_CELLULAR_MACROMOLECULAR_COMPLEX_ASSEMBLY
	GO_bp	GO_POSITIVE_REGULATION_OF_NFAT_PROTEIN_IMPORT_INTO_NUCLEUS	11	2	5.97081e-06	0.00157522	SLC9A1:PPP3R1	http://www.broadinstitute.org/gsea/msigdb/cards/GO_POSITIVE_REGULATION_OF_NFAT_PROTEIN_IMPORT_INTO_NUCLEUS
	GO_bp	GO_POSITIVE_REGULATION_OF_RESPONSE_TO_STIMULUS	1920	19	6.03668e-06	0.00157522	SLC9A1:AKR1C2:PPIF:TRIM8:PSMC3:C2CD2L:IL23A:LRRK1:ZNF205:CREBBP:CNTNAP1:GIP:BST2:PPP3R1:GDF5:CPNE1:TAB1:MAPK9:ESR1	http://www.broadinstitute.org/gsea/msigdb/cards/GO_POSITIVE_REGULATION_OF_RESPONSE_TO_STIMULUS
	GO_bp	GO_CORONARY_VASCULATURE_DEVELOPMENT	37	3	7.32212e-06	0.00176144	SUFU:TAB1:HEY2	http://www.broadinstitute.org/gsea/msigdb/cards/GO_CORONARY_VASCULATURE_DEVELOPMENT
	GO_bp	GO_HEART_MORPHOGENESIS	212	6	7.87805e-06	0.00176144	SUFU:FZD2:TAB1:LEMD2:HEY2:PTCH1	http://www.broadinstitute.org/gsea/msigdb/cards/GO_HEART_MORPHOGENESIS
	GO_bp	GO_HEMIDESMOSOME_ASSEMBLY	12	2	7.94156e-06	0.00176144	LAMC1:PLEC	http://www.broadinstitute.org/gsea/msigdb/cards/GO_HEMIDESMOSOME_ASSEMBLY
	GO_bp	GO_POSITIVE_REGULATION_OF_BIOSYNTHETIC_PROCESS	1800	18	8.83006e-06	0.00177008	SLC9A1:TRIM8:PSMC3:HINFP:IL23A:ADCY4:ZNF205:CREBBP:RAMP2:FZD2:PPP3R1:NCL:TAB1:CCNL1:MAPK9:HEY2:ESR1:PTCH1	http://www.broadinstitute.org/gsea/msigdb/cards/GO_POSITIVE_REGULATION_OF_BIOSYNTHETIC_PROCESS
	GO_bp	GO_PROTEIN_LOCALIZATION	1800	18	8.83006e-06	0.00177008	CNIH4:TOMM20:SUFU:AP5B1:HINFP:RAB26:CNTNAP1:RAMP2:SNF8:LIMS1:GDF5:SPAG4:MAPK9:HEY2:ESR1:ATG9B:PTCH1:SEC16A	http://www.broadinstitute.org/gsea/msigdb/cards/GO_PROTEIN_LOCALIZATION
	GO_bp	GO_REGULATION_OF_INTRACELLULAR_SIGNAL_TRANSDUCTION	1651	17	1.0143e-05	0.00177008	SLC9A1:AKR1C2:PPIF:TRIM8:IL23A:LRRK1:CREBBP:SNF8:GIP:BST2:GDF5:CPNE1:TAB1:MAPK9:LEMD2:ESR1:GNA12	http://www.broadinstitute.org/gsea/msigdb/cards/GO_REGULATION_OF_INTRACELLULAR_SIGNAL_TRANSDUCTION
	GO_bp	GO_VASCULAR_SMOOTH_MUSCLE_CELL_DIFFERENTIATION	13	2	1.02987e-05	0.00177008	RAMP2:HEY2	http://www.broadinstitute.org/gsea/msigdb/cards/GO_VASCULAR_SMOOTH_MUSCLE_CELL_DIFFERENTIATION
	GO_bp	GO_REGULATION_OF_VASCULOGENESIS	13	2	1.02987e-05	0.00177008	RAMP2:HEY2	http://www.broadinstitute.org/gsea/msigdb/cards/GO_REGULATION_OF_VASCULOGENESIS
	GO_bp	GO_CARDIAC_SEPTUM_DEVELOPMENT	85	4	1.03747e-05	0.00177008	SUFU:FZD2:TAB1:HEY2	http://www.broadinstitute.org/gsea/msigdb/cards/GO_CARDIAC_SEPTUM_DEVELOPMENT
	GO_bp	GO_AORTA_DEVELOPMENT	41	3	1.11116e-05	0.00182559	SUFU:TAB1:HEY2	http://www.broadinstitute.org/gsea/msigdb/cards/GO_AORTA_DEVELOPMENT
	GO_bp	GO_ESTABLISHMENT_OF_LOCALIZATION_IN_CELL	1672	17	1.20264e-05	0.00190533	SLC9A1:SNRPE:CNIH4:TOMM20:PPIF:AP5B1:RAB26:ZNF205:DOC2A:RAMP2:ATP5G1:SNF8:PPP3R1:GDF5:MAPK9:PTCH1:SEC16A	http://www.broadinstitute.org/gsea/msigdb/cards/GO_ESTABLISHMENT_OF_LOCALIZATION_IN_CELL
	GO_bp	GO_PROGESTERONE_METABOLIC_PROCESS	14	2	1.30753e-05	0.00200008	AKR1C1:AKR1C2	http://www.broadinstitute.org/gsea/msigdb/cards/GO_PROGESTERONE_METABOLIC_PROCESS
	GO_bp	GO_REGULATION_OF_CELL_CYCLE_PHASE_TRANSITION	321	7	1.36038e-05	0.00201155	PSMC3:OVOL1:CTDSP2:CDC16:CREBBP:RQCD1:PCBP4	http://www.broadinstitute.org/gsea/msigdb/cards/GO_REGULATION_OF_CELL_CYCLE_PHASE_TRANSITION
	GO_bp	GO_ORGANIC_HYDROXY_COMPOUND_TRANSPORT	155	5	1.4654e-05	0.00209695	AKR1C1:ABCG4:SLC16A3:SLC10A4:SLC22A5	http://www.broadinstitute.org/gsea/msigdb/cards/GO_ORGANIC_HYDROXY_COMPOUND_TRANSPORT
	GO_bp	GO_STEROID_METABOLIC_PROCESS	237	6	1.62189e-05	0.00224834	AKR1C1:AKR1C2:HSD11B2:HSD17B1:CYP27A1:ESR1	http://www.broadinstitute.org/gsea/msigdb/cards/GO_STEROID_METABOLIC_PROCESS
	GO_bp	GO_REGULATION_OF_TRANSCRIPTION_FACTOR_IMPORT_INTO_NUCLEUS	95	4	1.78428e-05	0.0023985	SLC9A1:SUFU:IL23A:PPP3R1	http://www.broadinstitute.org/gsea/msigdb/cards/GO_REGULATION_OF_TRANSCRIPTION_FACTOR_IMPORT_INTO_NUCLEUS
	GO_bp	GO_GLYCOSIDE_METABOLIC_PROCESS	16	2	2.00174e-05	0.00261169	AKR1C1:AKR1C2	http://www.broadinstitute.org/gsea/msigdb/cards/GO_GLYCOSIDE_METABOLIC_PROCESS
	GO_bp	GO_POSITIVE_REGULATION_OF_REACTIVE_OXYGEN_SPECIES_BIOSYNTHETIC_PROCESS	48	3	2.09662e-05	0.00265732	ZNF205:MAPK9:ESR1	http://www.broadinstitute.org/gsea/msigdb/cards/GO_POSITIVE_REGULATION_OF_REACTIVE_OXYGEN_SPECIES_BIOSYNTHETIC_PROCESS
	GO_bp	GO_CAMP_BIOSYNTHETIC_PROCESS	17	2	2.42473e-05	0.00287432	ADCY4:RAMP2	http://www.broadinstitute.org/gsea/msigdb/cards/GO_CAMP_BIOSYNTHETIC_PROCESS
	GO_bp	GO_REGULATION_OF_NFAT_PROTEIN_IMPORT_INTO_NUCLEUS	17	2	2.42473e-05	0.00287432	SLC9A1:PPP3R1	http://www.broadinstitute.org/gsea/msigdb/cards/GO_REGULATION_OF_NFAT_PROTEIN_IMPORT_INTO_NUCLEUS
	GO_bp	GO_REGULATION_OF_CELLULAR_LOCALIZATION	1273	14	2.46223e-05	0.00287432	SLC9A1:SUFU:TRIM8:C2CD2L:IL23A:RAB26:ZNF205:DOC2A:SNF8:GIP:BST2:PPP3R1:NCL:NMUR1	http://www.broadinstitute.org/gsea/msigdb/cards/GO_REGULATION_OF_CELLULAR_LOCALIZATION
	GO_bp	GO_POSITIVE_REGULATION_OF_TRANSCRIPTION_FACTOR_IMPORT_INTO_NUCLEUS	51	3	2.67187e-05	0.00295314	SLC9A1:IL23A:PPP3R1	http://www.broadinstitute.org/gsea/msigdb/cards/GO_POSITIVE_REGULATION_OF_TRANSCRIPTION_FACTOR_IMPORT_INTO_NUCLEUS
	GO_bp	GO_CELLULAR_HORMONE_METABOLIC_PROCESS	104	4	2.76475e-05	0.00295314	AKR1C1:AKR1C2:HSD17B1:ESR1	http://www.broadinstitute.org/gsea/msigdb/cards/GO_CELLULAR_HORMONE_METABOLIC_PROCESS
	GO_bp	GO_REGULATION_OF_PHOSPHORUS_METABOLIC_PROCESS	1615	16	2.86461e-05	0.00295314	PPIF:IL23A:CTDSP2:ADCY4:LRRK1:UBN1:RAMP2:FZD2:SNF8:GDF5:TAB1:CCNL1:MAPK9:LEMD2:MICAL1:ESR1	http://www.broadinstitute.org/gsea/msigdb/cards/GO_REGULATION_OF_PHOSPHORUS_METABOLIC_PROCESS
	GO_bp	GO_ENDOMEMBRANE_SYSTEM_ORGANIZATION	465	8	2.88063e-05	0.00295314	NEK9:RAB26:RAMP2:SNF8:SPAG4:LEMD2:PTCH1:SEC16A	http://www.broadinstitute.org/gsea/msigdb/cards/GO_ENDOMEMBRANE_SYSTEM_ORGANIZATION
	GO_bp	GO_INOSITOL_PHOSPHATE_MEDIATED_SIGNALING	18	2	2.90255e-05	0.00295314	PPP3R1:NMUR1	http://www.broadinstitute.org/gsea/msigdb/cards/GO_INOSITOL_PHOSPHATE_MEDIATED_SIGNALING
	GO_bp	GO_HEART_DEVELOPMENT	466	8	2.92918e-05	0.00295314	SLC9A1:SUFU:RAMP2:FZD2:TAB1:LEMD2:HEY2:PTCH1	http://www.broadinstitute.org/gsea/msigdb/cards/GO_HEART_DEVELOPMENT
	GO_bp	GO_REGULATION_OF_MITOTIC_CELL_CYCLE	468	8	3.02837e-05	0.0029853	PSMC3:OVOL1:CTDSP2:CDC16:CREBBP:RQCD1:PCBP4:PTCH1	http://www.broadinstitute.org/gsea/msigdb/cards/GO_REGULATION_OF_MITOTIC_CELL_CYCLE
	GO_bp	GO_REGULATION_OF_TRANSPORT	1799	17	3.17562e-05	0.00303952	SLC9A1:PPIF:SUFU:C2CD2L:IL23A:RAB26:ZNF205:DOC2A:SNF8:GIP:BST2:PPP3R1:NCL:NMUR1:MAPK9:ESR1:PTCH1	http://www.broadinstitute.org/gsea/msigdb/cards/GO_REGULATION_OF_TRANSPORT
	GO_bp	GO_REGULATION_OF_SEQUENCE_SPECIFIC_DNA_BINDING_TRANSCRIPTION_FACTOR_ACTIVITY	363	7	3.27118e-05	0.00303952	SUFU:TRIM8:FZD2:TAB1:MAPK9:ESR1:PTCH1	http://www.broadinstitute.org/gsea/msigdb/cards/GO_REGULATION_OF_SEQUENCE_SPECIFIC_DNA_BINDING_TRANSCRIPTION_FACTOR_ACTIVITY
	GO_bp	GO_VENTRICULAR_SEPTUM_DEVELOPMENT	54	3	3.35513e-05	0.00303952	SUFU:FZD2:HEY2	http://www.broadinstitute.org/gsea/msigdb/cards/GO_VENTRICULAR_SEPTUM_DEVELOPMENT
	GO_bp	GO_MITOCHONDRION_ORGANIZATION	594	9	3.35746e-05	0.00303952	SLC9A1:TOMM20:PPIF:NDUFAF1:ZNF205:PPP3R1:GDF5:MAPK9:ATG9B	http://www.broadinstitute.org/gsea/msigdb/cards/GO_MITOCHONDRION_ORGANIZATION
	GO_bp	GO_POSITIVE_REGULATION_OF_INTRACELLULAR_SIGNAL_TRANSDUCTION	873	11	3.93355e-05	0.003451	SLC9A1:AKR1C2:TRIM8:IL23A:LRRK1:CREBBP:GIP:BST2:CPNE1:TAB1:ESR1	http://www.broadinstitute.org/gsea/msigdb/cards/GO_POSITIVE_REGULATION_OF_INTRACELLULAR_SIGNAL_TRANSDUCTION
	GO_bp	GO_CELL_JUNCTION_ORGANIZATION	185	5	3.96756e-05	0.003451	LAMC1:CNTNAP1:RAMP2:LIMS1:PLEC	http://www.broadinstitute.org/gsea/msigdb/cards/GO_CELL_JUNCTION_ORGANIZATION
	GO_bp	GO_NEGATIVE_REGULATION_OF_TRANSCRIPTION_FROM_RNA_POLYMERASE_II_PROMOTER	739	10	4.11801e-05	0.00351298	SUFU:OVOL1:HINFP:ZNF205:CREBBP:HIST1H1D:FRK:HEY2:ESR1:PTCH1	http://www.broadinstitute.org/gsea/msigdb/cards/GO_NEGATIVE_REGULATION_OF_TRANSCRIPTION_FROM_RNA_POLYMERASE_II_PROMOTER
	GO_bp	GO_RESPONSE_TO_ACIDIC_PH	21	2	4.6962e-05	0.00393063	SLC9A1:GIP	http://www.broadinstitute.org/gsea/msigdb/cards/GO_RESPONSE_TO_ACIDIC_PH
	GO_bp	GO_REGULATION_OF_PROTEIN_MODIFICATION_PROCESS	1706	16	5.66797e-05	0.00465613	SUFU:PSMC3:IL23A:CTDSP2:CDC16:ADCY4:LRRK1:UBN1:SNF8:GDF5:TAB1:CCNL1:MAPK9:LEMD2:MICAL1:ESR1	http://www.broadinstitute.org/gsea/msigdb/cards/GO_REGULATION_OF_PROTEIN_MODIFICATION_PROCESS
	GO_bp	GO_REGULATION_OF_SMOOTHENED_SIGNALING_PATHWAY	62	3	5.797e-05	0.00467555	SUFU:CREBBP:PTCH1	http://www.broadinstitute.org/gsea/msigdb/cards/GO_REGULATION_OF_SMOOTHENED_SIGNALING_PATHWAY
	GO_bp	GO_REGULATION_OF_TRANSCRIPTION_INITIATION_FROM_RNA_POLYMERASE_II_PROMOTER	23	2	6.22279e-05	0.00492934	PSMC3:HEY2	http://www.broadinstitute.org/gsea/msigdb/cards/GO_REGULATION_OF_TRANSCRIPTION_INITIATION_FROM_RNA_POLYMERASE_II_PROMOTER
	GO_bp	GO_MONOCARBOXYLIC_ACID_TRANSPORT	124	4	6.41722e-05	0.00499417	AKR1C1:SLC16A3:SLC10A4:SLC22A5	http://www.broadinstitute.org/gsea/msigdb/cards/GO_MONOCARBOXYLIC_ACID_TRANSPORT
	GO_bp	GO_CELLULAR_MACROMOLECULE_LOCALIZATION	1230	13	6.78067e-05	0.00518604	TOMM20:SUFU:RAB26:CNTNAP1:RAMP2:SNF8:GDF5:SPAG4:MAPK9:HEY2:ESR1:ATG9B:PTCH1	http://www.broadinstitute.org/gsea/msigdb/cards/GO_CELLULAR_MACROMOLECULE_LOCALIZATION
	GO_bp	GO_REGULATION_OF_REACTIVE_OXYGEN_SPECIES_BIOSYNTHETIC_PROCESS	65	3	6.98129e-05	0.00524898	ZNF205:MAPK9:ESR1	http://www.broadinstitute.org/gsea/msigdb/cards/GO_REGULATION_OF_REACTIVE_OXYGEN_SPECIES_BIOSYNTHETIC_PROCESS
	GO_bp	GO_POSITIVE_REGULATION_OF_TRANSPORT	934	11	7.49278e-05	0.00553966	SLC9A1:C2CD2L:IL23A:ZNF205:SNF8:GIP:PPP3R1:NCL:NMUR1:MAPK9:PTCH1	http://www.broadinstitute.org/gsea/msigdb/cards/GO_POSITIVE_REGULATION_OF_TRANSPORT
	GO_bp	GO_POSITIVE_REGULATION_OF_PROTEIN_LOCALIZATION_TO_NUCLEUS	129	4	7.74086e-05	0.00562926	SLC9A1:TRIM8:IL23A:PPP3R1	http://www.broadinstitute.org/gsea/msigdb/cards/GO_POSITIVE_REGULATION_OF_PROTEIN_LOCALIZATION_TO_NUCLEUS
	GO_bp	GO_NEGATIVE_REGULATION_OF_SMOOTHENED_SIGNALING_PATHWAY	25	2	8.04203e-05	0.00566261	SUFU:PTCH1	http://www.broadinstitute.org/gsea/msigdb/cards/GO_NEGATIVE_REGULATION_OF_SMOOTHENED_SIGNALING_PATHWAY
	GO_bp	GO_C21_STEROID_HORMONE_METABOLIC_PROCESS	25	2	8.04203e-05	0.00566261	AKR1C1:AKR1C2	http://www.broadinstitute.org/gsea/msigdb/cards/GO_C21_STEROID_HORMONE_METABOLIC_PROCESS
	GO_bp	GO_CELLULAR_RESPONSE_TO_OXYGEN_CONTAINING_COMPOUND	798	10	8.17049e-05	0.00566317	SLC9A1:AKR1C1:AKR1C2:PPIF:ADCY4:MAX:NCL:MAPK9:ESR1:PTCH1	http://www.broadinstitute.org/gsea/msigdb/cards/GO_CELLULAR_RESPONSE_TO_OXYGEN_CONTAINING_COMPOUND
	GO_bp	GO_CELLULAR_KETONE_METABOLIC_PROCESS	68	3	8.33266e-05	0.00568672	AKR1C1:AKR1C2:HSD17B1	http://www.broadinstitute.org/gsea/msigdb/cards/GO_CELLULAR_KETONE_METABOLIC_PROCESS
	GO_bp	GO_NEGATIVE_REGULATION_OF_CELL_CYCLE_PROCESS	214	5	8.88417e-05	0.00597124	OVOL1:CTDSP2:CCNF:RQCD1:PCBP4	http://www.broadinstitute.org/gsea/msigdb/cards/GO_NEGATIVE_REGULATION_OF_CELL_CYCLE_PROCESS
	GO_bp	GO_IN_UTERO_EMBRYONIC_DEVELOPMENT	311	6	9.05688e-05	0.00599647	PSMC3:HINFP:TAB1:HEY2:GNA12:PTCH1	http://www.broadinstitute.org/gsea/msigdb/cards/GO_IN_UTERO_EMBRYONIC_DEVELOPMENT
	GO_bp	GO_REGULATION_OF_PROTEIN_LOCALIZATION_TO_NUCLEUS	218	5	9.83387e-05	0.00641515	SLC9A1:SUFU:TRIM8:IL23A:PPP3R1	http://www.broadinstitute.org/gsea/msigdb/cards/GO_REGULATION_OF_PROTEIN_LOCALIZATION_TO_NUCLEUS
	GO_bp	GO_MICROTUBULE_POLYMERIZATION	27	2	0.000101774	0.00652161	TPPP3:TUBG2	http://www.broadinstitute.org/gsea/msigdb/cards/GO_MICROTUBULE_POLYMERIZATION
	GO_bp	GO_POSITIVE_REGULATION_OF_CELL_DIFFERENTIATION	820	10	0.000103803	0.00652161	LTBP3:IL23A:METRN:RAMP2:LIMS1:GDF5:CPNE1:MAPK9:PTCH1:INPP5E	http://www.broadinstitute.org/gsea/msigdb/cards/GO_POSITIVE_REGULATION_OF_CELL_DIFFERENTIATION
	GO_bp	GO_RESPONSE_TO_ENDOGENOUS_STIMULUS	1447	14	0.000104381	0.00652161	SLC9A1:AKR1C1:AKR1C2:ADCY4:MAX:HSD11B2:RAMP2:GIP:LIMS1:GDF5:TAB1:MAPK9:ESR1:PTCH1	http://www.broadinstitute.org/gsea/msigdb/cards/GO_RESPONSE_TO_ENDOGENOUS_STIMULUS
	GO_bp	GO_RESPONSE_TO_DRUG	430	7	0.000106614	0.00656859	SLC9A1:HSD11B2:GIP:SLC22A5:MAPK9:GNA12:PTCH1	http://www.broadinstitute.org/gsea/msigdb/cards/GO_RESPONSE_TO_DRUG
	GO_bp	GO_EMBRYO_DEVELOPMENT_ENDING_IN_BIRTH_OR_EGG_HATCHING	554	8	0.000110086	0.00663695	SUFU:PSMC3:HINFP:FZD2:TAB1:HEY2:GNA12:PTCH1	http://www.broadinstitute.org/gsea/msigdb/cards/GO_EMBRYO_DEVELOPMENT_ENDING_IN_BIRTH_OR_EGG_HATCHING
	GO_bp	GO_PROTEIN_DNA_COMPLEX_SUBUNIT_ORGANIZATION	223	5	0.000111327	0.00663695	UBN1:HIST1H4A:HIST1H1D:HIST1H2BM:HEY2	http://www.broadinstitute.org/gsea/msigdb/cards/GO_PROTEIN_DNA_COMPLEX_SUBUNIT_ORGANIZATION
	GO_bp	GO_MAMMARY_GLAND_DUCT_MORPHOGENESIS	28	2	0.000113708	0.00663695	ESR1:PTCH1	http://www.broadinstitute.org/gsea/msigdb/cards/GO_MAMMARY_GLAND_DUCT_MORPHOGENESIS
	GO_bp	GO_VENTRICULAR_SEPTUM_MORPHOGENESIS	28	2	0.000113708	0.00663695	FZD2:HEY2	http://www.broadinstitute.org/gsea/msigdb/cards/GO_VENTRICULAR_SEPTUM_MORPHOGENESIS
	GO_bp	GO_REGULATION_OF_CELL_CYCLE_PROCESS	558	8	0.000116203	0.00669449	PSMC3:OVOL1:CTDSP2:CDC16:CCNF:CREBBP:RQCD1:PCBP4	http://www.broadinstitute.org/gsea/msigdb/cards/GO_REGULATION_OF_CELL_CYCLE_PROCESS
	GO_bp	GO_FC_EPSILON_RECEPTOR_SIGNALING_PATHWAY	141	4	0.000117756	0.00669699	PSMC3:PPP3R1:TAB1:MAPK9	http://www.broadinstitute.org/gsea/msigdb/cards/GO_FC_EPSILON_RECEPTOR_SIGNALING_PATHWAY
	GO_bp	GO_ARTERY_DEVELOPMENT	75	3	0.000122134	0.00685805	SUFU:TAB1:HEY2	http://www.broadinstitute.org/gsea/msigdb/cards/GO_ARTERY_DEVELOPMENT
	GO_bp	GO_QUINONE_METABOLIC_PROCESS	29	2	0.000126518	0.00701541	AKR1C1:AKR1C2	http://www.broadinstitute.org/gsea/msigdb/cards/GO_QUINONE_METABOLIC_PROCESS
	GO_bp	GO_CARDIAC_CHAMBER_DEVELOPMENT	144	4	0.000129983	0.00711855	SUFU:FZD2:TAB1:HEY2	http://www.broadinstitute.org/gsea/msigdb/cards/GO_CARDIAC_CHAMBER_DEVELOPMENT
	GO_bp	GO_NEGATIVE_REGULATION_OF_CELL_CYCLE_PHASE_TRANSITION	146	4	0.000138658	0.00737849	OVOL1:CTDSP2:RQCD1:PCBP4	http://www.broadinstitute.org/gsea/msigdb/cards/GO_NEGATIVE_REGULATION_OF_CELL_CYCLE_PHASE_TRANSITION
	GO_bp	GO_ANDROGEN_METABOLIC_PROCESS	30	2	0.000140232	0.00737849	HSD17B1:ESR1	http://www.broadinstitute.org/gsea/msigdb/cards/GO_ANDROGEN_METABOLIC_PROCESS
	GO_bp	GO_SMOOTH_MUSCLE_CELL_DIFFERENTIATION	30	2	0.000140232	0.00737849	RAMP2:HEY2	http://www.broadinstitute.org/gsea/msigdb/cards/GO_SMOOTH_MUSCLE_CELL_DIFFERENTIATION
	GO_bp	GO_REGULATION_OF_I_KAPPAB_KINASE_NF_KAPPAB_SIGNALING	233	5	0.000141382	0.00737849	TRIM8:IL23A:BST2:CPNE1:ESR1	http://www.broadinstitute.org/gsea/msigdb/cards/GO_REGULATION_OF_I_KAPPAB_KINASE_NF_KAPPAB_SIGNALING
	GO_bp	GO_REGULATION_OF_CELL_CYCLE_G1_S_PHASE_TRANSITION	147	4	0.000143159	0.00738435	CTDSP2:CREBBP:RQCD1:PCBP4	http://www.broadinstitute.org/gsea/msigdb/cards/GO_REGULATION_OF_CELL_CYCLE_G1_S_PHASE_TRANSITION
	GO_bp	GO_REGULATION_OF_DNA_TEMPLATED_TRANSCRIPTION_INITIATION	31	2	0.000154877	0.0078072	PSMC3:HEY2	http://www.broadinstitute.org/gsea/msigdb/cards/GO_REGULATION_OF_DNA_TEMPLATED_TRANSCRIPTION_INITIATION
	GO_bp	GO_BILE_ACID_AND_BILE_SALT_TRANSPORT	31	2	0.000154877	0.0078072	AKR1C1:SLC10A4	http://www.broadinstitute.org/gsea/msigdb/cards/GO_BILE_ACID_AND_BILE_SALT_TRANSPORT
	GO_bp	GO_HOMEOSTATIC_PROCESS	1335	13	0.000159947	0.00797217	SLC9A1:AKR1C1:ADCY4:LRRK1:NARFL:CREBBP:CCR10:GIP:SLC22A5:HIST1H4A:ESR1:PTCH1:QSOX2	http://www.broadinstitute.org/gsea/msigdb/cards/GO_HOMEOSTATIC_PROCESS
	GO_bp	GO_TISSUE_DEVELOPMENT	1508	14	0.000163918	0.00802428	SLC9A1:LAMC1:AKR1C1:AKR1C2:SUFU:OVOL1:FZD2:CNFN:LIMS1:GDF5:LEMD2:HEY2:ESR1:PTCH1	http://www.broadinstitute.org/gsea/msigdb/cards/GO_TISSUE_DEVELOPMENT
	GO_bp	GO_NUCLEAR_ENVELOPE_ORGANIZATION	81	3	0.00016461	0.00802428	NEK9:SPAG4:LEMD2	http://www.broadinstitute.org/gsea/msigdb/cards/GO_NUCLEAR_ENVELOPE_ORGANIZATION
	GO_bp	GO_SPINAL_CORD_MOTOR_NEURON_DIFFERENTIATION	34	2	0.000204672	0.0096588	SUFU:PTCH1	http://www.broadinstitute.org/gsea/msigdb/cards/GO_SPINAL_CORD_MOTOR_NEURON_DIFFERENTIATION
	GO_bp	GO_CAMP_METABOLIC_PROCESS	34	2	0.000204672	0.0096588	ADCY4:RAMP2	http://www.broadinstitute.org/gsea/msigdb/cards/GO_CAMP_METABOLIC_PROCESS
	GO_bp	GO_CYCLIC_NUCLEOTIDE_BIOSYNTHETIC_PROCESS	34	2	0.000204672	0.0096588	ADCY4:RAMP2	http://www.broadinstitute.org/gsea/msigdb/cards/GO_CYCLIC_NUCLEOTIDE_BIOSYNTHETIC_PROCESS
	GO_bp	GO_POSITIVE_REGULATION_OF_REACTIVE_OXYGEN_SPECIES_METABOLIC_PROCESS	86	3	0.00020741	0.00968496	ZNF205:MAPK9:ESR1	http://www.broadinstitute.org/gsea/msigdb/cards/GO_POSITIVE_REGULATION_OF_REACTIVE_OXYGEN_SPECIES_METABOLIC_PROCESS
	GO_bp	GO_SECOND_MESSENGER_MEDIATED_SIGNALING	160	4	0.00021245	0.009752	SLC9A1:ADCY4:PPP3R1:NMUR1	http://www.broadinstitute.org/gsea/msigdb/cards/GO_SECOND_MESSENGER_MEDIATED_SIGNALING
	GO_bp	GO_RESPONSE_TO_HORMONE	891	10	0.000213243	0.009752	SLC9A1:AKR1C1:AKR1C2:ADCY4:MAX:HSD11B2:RAMP2:GIP:ESR1:PTCH1	http://www.broadinstitute.org/gsea/msigdb/cards/GO_RESPONSE_TO_HORMONE
	GO_bp	GO_OXIDATION_REDUCTION_PROCESS	894	10	0.000219469	0.00983398	AKR1C1:AKR1C2:NDUFAF1:HSD11B2:HSD17B1:PXDN:CYP27A1:P4HA2:MICAL1:QSOX2	http://www.broadinstitute.org/gsea/msigdb/cards/GO_OXIDATION_REDUCTION_PROCESS
	GO_bp	GO_EMBRYO_DEVELOPMENT	894	10	0.000219469	0.00983398	SUFU:PSMC3:HINFP:CREBBP:FZD2:GDF5:TAB1:HEY2:GNA12:PTCH1	http://www.broadinstitute.org/gsea/msigdb/cards/GO_EMBRYO_DEVELOPMENT
	GO_bp	GO_BILE_ACID_METABOLIC_PROCESS	35	2	0.000223313	0.00987062	AKR1C1:CYP27A1	http://www.broadinstitute.org/gsea/msigdb/cards/GO_BILE_ACID_METABOLIC_PROCESS
	GO_bp	GO_RESPONSE_TO_OXYGEN_CONTAINING_COMPOUND	1380	13	0.000224737	0.00987062	SLC9A1:AKR1C1:AKR1C2:PPIF:ADCY4:MAX:HSD11B2:RAMP2:GIP:NCL:MAPK9:ESR1:PTCH1	http://www.broadinstitute.org/gsea/msigdb/cards/GO_RESPONSE_TO_OXYGEN_CONTAINING_COMPOUND
	GO_bp	GO_HORMONE_METABOLIC_PROCESS	164	4	0.000238193	0.0102937	AKR1C1:AKR1C2:HSD17B1:ESR1	http://www.broadinstitute.org/gsea/msigdb/cards/GO_HORMONE_METABOLIC_PROCESS
	GO_bp	GO_NEGATIVE_REGULATION_OF_PROTEIN_MODIFICATION_PROCESS	616	8	0.000242246	0.0102937	SUFU:PSMC3:CTDSP2:CDC16:LRRK1:UBN1:LEMD2:MICAL1	http://www.broadinstitute.org/gsea/msigdb/cards/GO_NEGATIVE_REGULATION_OF_PROTEIN_MODIFICATION_PROCESS
	GO_bp	GO_POSITIVE_REGULATION_OF_MITOCHONDRIAL_OUTER_MEMBRANE_PERMEABILIZATION_INVOLVED_IN_APOPTOTIC_SIGNALING_PATHWAY	36	2	0.000243019	0.0102937	ZNF205:PPP3R1	http://www.broadinstitute.org/gsea/msigdb/cards/GO_POSITIVE_REGULATION_OF_MITOCHONDRIAL_OUTER_MEMBRANE_PERMEABILIZATION_INVOLVED_IN_APOPTOTIC_SIGNALING_PATHWAY
	GO_bp	GO_POSITIVE_REGULATION_OF_MULTICELLULAR_ORGANISMAL_PROCESS	1391	13	0.00024365	0.0102937	SLC9A1:IL23A:METRN:CREBBP:RAMP2:NCL:GDF5:CPNE1:SLC22A5:MAPK9:HEY2:PTCH1:INPP5E	http://www.broadinstitute.org/gsea/msigdb/cards/GO_POSITIVE_REGULATION_OF_MULTICELLULAR_ORGANISMAL_PROCESS
	GO_bp	GO_CALCIUM_MEDIATED_SIGNALING	90	3	0.000247006	0.010337	SLC9A1:PPP3R1:NMUR1	http://www.broadinstitute.org/gsea/msigdb/cards/GO_CALCIUM_MEDIATED_SIGNALING
	GO_bp	GO_INTRACELLULAR_SIGNAL_TRANSDUCTION	1568	14	0.000249387	0.0103391	SLC9A1:MAST2:CNIH4:PSMC3:ADCY4:LRRK1:RAB26:PPP3R1:RQCD1:NMUR1:TAB1:PCBP4:MAPK9:GNA12	http://www.broadinstitute.org/gsea/msigdb/cards/GO_INTRACELLULAR_SIGNAL_TRANSDUCTION
	GO_bp	GO_POSITIVE_REGULATION_OF_MITOCHONDRION_ORGANIZATION	167	4	0.000259007	0.0106385	PPIF:ZNF205:PPP3R1:NMUR1	http://www.broadinstitute.org/gsea/msigdb/cards/GO_POSITIVE_REGULATION_OF_MITOCHONDRION_ORGANIZATION
	GO_bp	GO_HINDLIMB_MORPHOGENESIS	37	2	0.000263816	0.0107366	GDF5:PTCH1	http://www.broadinstitute.org/gsea/msigdb/cards/GO_HINDLIMB_MORPHOGENESIS
	GO_bp	GO_EPITHELIAL_CELL_DIFFERENTIATION	494	7	0.000273286	0.0109354	AKR1C1:AKR1C2:FZD2:CNFN:HEY2:ESR1:PTCH1	http://www.broadinstitute.org/gsea/msigdb/cards/GO_EPITHELIAL_CELL_DIFFERENTIATION
	GO_bp	GO_APPENDAGE_DEVELOPMENT	169	4	0.000273632	0.0109354	CREBBP:GDF5:GNA12:PTCH1	http://www.broadinstitute.org/gsea/msigdb/cards/GO_APPENDAGE_DEVELOPMENT
	GO_bp	GO_CHROMATIN_ASSEMBLY_OR_DISASSEMBLY	170	4	0.000281175	0.0110801	UBN1:HIST1H4A:HIST1H1D:HIST1H2BM	http://www.broadinstitute.org/gsea/msigdb/cards/GO_CHROMATIN_ASSEMBLY_OR_DISASSEMBLY
	GO_bp	GO_NEGATIVE_REGULATION_OF_MOLECULAR_FUNCTION	1078	11	0.000282247	0.0110801	PPIF:SUFU:PSMC3:CDC16:UBN1:BST2:CPNE1:MICAL1:HEY2:ESR1:PTCH1	http://www.broadinstitute.org/gsea/msigdb/cards/GO_NEGATIVE_REGULATION_OF_MOLECULAR_FUNCTION
	GO_bp	GO_POSITIVE_REGULATION_OF_APOPTOTIC_SIGNALING_PATHWAY	171	4	0.000288876	0.0112408	PPIF:ZNF205:PPP3R1:MAPK9	http://www.broadinstitute.org/gsea/msigdb/cards/GO_POSITIVE_REGULATION_OF_APOPTOTIC_SIGNALING_PATHWAY
	GO_bp	GO_NEURAL_TUBE_FORMATION	94	3	0.000291765	0.0112545	SUFU:FZD2:PTCH1	http://www.broadinstitute.org/gsea/msigdb/cards/GO_NEURAL_TUBE_FORMATION
	GO_bp	GO_WNT_SIGNALING_PATHWAY_CALCIUM_MODULATING_PATHWAY	39	2	0.000308784	0.0116082	FZD2:PPP3R1	http://www.broadinstitute.org/gsea/msigdb/cards/GO_WNT_SIGNALING_PATHWAY_CALCIUM_MODULATING_PATHWAY
	GO_bp	GO_REGULATION_OF_PHOSPHOLIPASE_C_ACTIVITY	39	2	0.000308784	0.0116082	NMUR1:ESR1	http://www.broadinstitute.org/gsea/msigdb/cards/GO_REGULATION_OF_PHOSPHOLIPASE_C_ACTIVITY
	GO_bp	GO_COCHLEA_DEVELOPMENT	39	2	0.000308784	0.0116082	FZD2:HEY2	http://www.broadinstitute.org/gsea/msigdb/cards/GO_COCHLEA_DEVELOPMENT
	GO_bp	GO_PHOSPHATE_CONTAINING_COMPOUND_METABOLIC_PROCESS	1973	16	0.000321603	0.0119885	MAST2:CMPK1:PSMC3:CTDSP2:ADCY4:NEK9:NDUFAF1:LRRK1:RAMP2:ATP5G1:PPP3R1:CPNE1:TAB1:MAPK9:FRK:INPP5E	http://www.broadinstitute.org/gsea/msigdb/cards/GO_PHOSPHATE_CONTAINING_COMPOUND_METABOLIC_PROCESS
	GO_bp	GO_CIRCULATORY_SYSTEM_DEVELOPMENT	787	9	0.000332453	0.0121083	SLC9A1:SUFU:RAMP2:FZD2:NCL:TAB1:LEMD2:HEY2:PTCH1	http://www.broadinstitute.org/gsea/msigdb/cards/GO_CIRCULATORY_SYSTEM_DEVELOPMENT
	GO_bp	GO_MAMMARY_GLAND_MORPHOGENESIS	40	2	0.000333006	0.0121083	ESR1:PTCH1	http://www.broadinstitute.org/gsea/msigdb/cards/GO_MAMMARY_GLAND_MORPHOGENESIS
	GO_bp	GO_NEGATIVE_REGULATION_OF_OSTEOBLAST_DIFFERENTIATION	40	2	0.000333006	0.0121083	SUFU:PTCH1	http://www.broadinstitute.org/gsea/msigdb/cards/GO_NEGATIVE_REGULATION_OF_OSTEOBLAST_DIFFERENTIATION
	GO_bp	GO_NEGATIVE_REGULATION_OF_CELL_CYCLE_G1_S_PHASE_TRANSITION	98	3	0.000342065	0.0123366	CTDSP2:RQCD1:PCBP4	http://www.broadinstitute.org/gsea/msigdb/cards/GO_NEGATIVE_REGULATION_OF_CELL_CYCLE_G1_S_PHASE_TRANSITION
	GO_bp	GO_POSITIVE_REGULATION_OF_ESTABLISHMENT_OF_PROTEIN_LOCALIZATION	512	7	0.000346902	0.0124101	SLC9A1:C2CD2L:IL23A:GIP:PPP3R1:NCL:NMUR1	http://www.broadinstitute.org/gsea/msigdb/cards/GO_POSITIVE_REGULATION_OF_ESTABLISHMENT_OF_PROTEIN_LOCALIZATION
	GO_bp	GO_CELL_SUBSTRATE_JUNCTION_ASSEMBLY	41	2	0.000358418	0.0126064	LAMC1:PLEC	http://www.broadinstitute.org/gsea/msigdb/cards/GO_CELL_SUBSTRATE_JUNCTION_ASSEMBLY
	GO_bp	GO_MICROTUBULE_POLYMERIZATION_OR_DEPOLYMERIZATION	41	2	0.000358418	0.0126064	TPPP3:TUBG2	http://www.broadinstitute.org/gsea/msigdb/cards/GO_MICROTUBULE_POLYMERIZATION_OR_DEPOLYMERIZATION
	GO_bp	GO_REGULATION_OF_PROTEIN_LOCALIZATION	948	10	0.000360914	0.0126064	SLC9A1:SUFU:TRIM8:C2CD2L:IL23A:GIP:PPP3R1:NCL:NMUR1:PTCH1	http://www.broadinstitute.org/gsea/msigdb/cards/GO_REGULATION_OF_PROTEIN_LOCALIZATION
	GO_bp	GO_REGULATION_OF_CELL_CYCLE	949	10	0.000364125	0.0126192	PSMC3:OVOL1:CTDSP2:CDC16:CCNF:CREBBP:RQCD1:PCBP4:CCNL1:PTCH1	http://www.broadinstitute.org/gsea/msigdb/cards/GO_REGULATION_OF_CELL_CYCLE
	GO_bp	GO_RESPONSE_TO_PH	42	2	0.000385047	0.013139	SLC9A1:GIP	http://www.broadinstitute.org/gsea/msigdb/cards/GO_RESPONSE_TO_PH
	GO_bp	GO_REGULATION_OF_NIK_NF_KAPPAB_SIGNALING	42	2	0.000385047	0.013139	CREBBP:CPNE1	http://www.broadinstitute.org/gsea/msigdb/cards/GO_REGULATION_OF_NIK_NF_KAPPAB_SIGNALING
	GO_bp	GO_REGULATION_OF_PROTEIN_IMPORT	183	4	0.000394304	0.0133521	SLC9A1:SUFU:IL23A:PPP3R1	http://www.broadinstitute.org/gsea/msigdb/cards/GO_REGULATION_OF_PROTEIN_IMPORT
	GO_bp	GO_BETA_CATENIN_TCF_COMPLEX_ASSEMBLY	43	2	0.000412915	0.0136757	CREBBP:HIST1H4A	http://www.broadinstitute.org/gsea/msigdb/cards/GO_BETA_CATENIN_TCF_COMPLEX_ASSEMBLY
	GO_bp	GO_REGULATION_OF_MITOCHONDRIAL_OUTER_MEMBRANE_PERMEABILIZATION_INVOLVED_IN_APOPTOTIC_SIGNALING_PATHWAY	43	2	0.000412915	0.0136757	ZNF205:PPP3R1	http://www.broadinstitute.org/gsea/msigdb/cards/GO_REGULATION_OF_MITOCHONDRIAL_OUTER_MEMBRANE_PERMEABILIZATION_INVOLVED_IN_APOPTOTIC_SIGNALING_PATHWAY
	GO_bp	GO_REGULATION_OF_PROTEIN_UBIQUITINATION_INVOLVED_IN_UBIQUITIN_DEPENDENT_PROTEIN_CATABOLIC_PROCESS	103	3	0.000413313	0.0136757	SUFU:PSMC3:CDC16	http://www.broadinstitute.org/gsea/msigdb/cards/GO_REGULATION_OF_PROTEIN_UBIQUITINATION_INVOLVED_IN_UBIQUITIN_DEPENDENT_PROTEIN_CATABOLIC_PROCESS
	GO_bp	GO_REGULATION_OF_EPITHELIAL_CELL_PROLIFERATION	285	5	0.000416191	0.0136757	LAMC1:LIMS1:GDF5:ESR1:PTCH1	http://www.broadinstitute.org/gsea/msigdb/cards/GO_REGULATION_OF_EPITHELIAL_CELL_PROLIFERATION
	GO_bp	GO_POSITIVE_REGULATION_OF_PROTEIN_IMPORT	104	3	0.000428739	0.0139845	SLC9A1:IL23A:PPP3R1	http://www.broadinstitute.org/gsea/msigdb/cards/GO_POSITIVE_REGULATION_OF_PROTEIN_IMPORT
	GO_bp	GO_DNA_PACKAGING	187	4	0.000435196	0.0140915	UBN1:HIST1H4A:HIST1H1D:HIST1H2BM	http://www.broadinstitute.org/gsea/msigdb/cards/GO_DNA_PACKAGING
	GO_bp	GO_NUCLEOSIDE_PHOSPHATE_BIOSYNTHETIC_PROCESS	188	4	0.000445901	0.0143335	CMPK1:ADCY4:RAMP2:ATP5G1	http://www.broadinstitute.org/gsea/msigdb/cards/GO_NUCLEOSIDE_PHOSPHATE_BIOSYNTHETIC_PROCESS
	GO_bp	GO_POSITIVE_REGULATION_OF_DEVELOPMENTAL_PROCESS	1138	11	0.000458393	0.0144978	LTBP3:IL23A:METRN:RAMP2:LIMS1:GDF5:CPNE1:MAPK9:HEY2:PTCH1:INPP5E	http://www.broadinstitute.org/gsea/msigdb/cards/GO_POSITIVE_REGULATION_OF_DEVELOPMENTAL_PROCESS
	GO_bp	GO_INNATE_IMMUNE_RESPONSE_ACTIVATING_CELL_SURFACE_RECEPTOR_SIGNALING_PATHWAY	106	3	0.000460818	0.0144978	PSMC3:CREBBP:TAB1	http://www.broadinstitute.org/gsea/msigdb/cards/GO_INNATE_IMMUNE_RESPONSE_ACTIVATING_CELL_SURFACE_RECEPTOR_SIGNALING_PATHWAY
	GO_bp	GO_CARDIAC_VENTRICLE_DEVELOPMENT	106	3	0.000460818	0.0144978	SUFU:FZD2:HEY2	http://www.broadinstitute.org/gsea/msigdb/cards/GO_CARDIAC_VENTRICLE_DEVELOPMENT
	GO_bp	GO_REGULATION_OF_EPIDERMAL_CELL_DIFFERENTIATION	45	2	0.000472466	0.0147596	HEY2:PTCH1	http://www.broadinstitute.org/gsea/msigdb/cards/GO_REGULATION_OF_EPIDERMAL_CELL_DIFFERENTIATION
	GO_bp	GO_REGULATION_OF_CELL_DIFFERENTIATION	1488	13	0.000478882	0.0148554	SUFU:LTBP3:IL23A:METRN:RAMP2:LIMS1:GDF5:CPNE1:MAPK9:HIST1H4A:HEY2:PTCH1:INPP5E	http://www.broadinstitute.org/gsea/msigdb/cards/GO_REGULATION_OF_CELL_DIFFERENTIATION
	GO_bp	GO_NEGATIVE_REGULATION_OF_DNA_BINDING	46	2	0.000504196	0.0154249	CPNE1:HEY2	http://www.broadinstitute.org/gsea/msigdb/cards/GO_NEGATIVE_REGULATION_OF_DNA_BINDING
	GO_bp	GO_VENTRAL_SPINAL_CORD_DEVELOPMENT	46	2	0.000504196	0.0154249	SUFU:PTCH1	http://www.broadinstitute.org/gsea/msigdb/cards/GO_VENTRAL_SPINAL_CORD_DEVELOPMENT
	GO_bp	GO_POSITIVE_REGULATION_OF_CYCLIC_NUCLEOTIDE_METABOLIC_PROCESS	109	3	0.000512093	0.0155592	ADCY4:RAMP2:FZD2	http://www.broadinstitute.org/gsea/msigdb/cards/GO_POSITIVE_REGULATION_OF_CYCLIC_NUCLEOTIDE_METABOLIC_PROCESS
	GO_bp	GO_NEURON_DEATH	47	2	0.000537259	0.0160403	SLC9A1:MAX	http://www.broadinstitute.org/gsea/msigdb/cards/GO_NEURON_DEATH
	GO_bp	GO_CELLULAR_RESPONSE_TO_HORMONE_STIMULUS	551	7	0.000562498	0.0160403	SLC9A1:AKR1C1:AKR1C2:ADCY4:MAX:RAMP2:ESR1	http://www.broadinstitute.org/gsea/msigdb/cards/GO_CELLULAR_RESPONSE_TO_HORMONE_STIMULUS
	GO_bp	GO_RESPONSE_TO_AXON_INJURY	48	2	0.000571678	0.0160403	MAX:GIP	http://www.broadinstitute.org/gsea/msigdb/cards/GO_RESPONSE_TO_AXON_INJURY
	GO_bp	GO_SECONDARY_METABOLIC_PROCESS	48	2	0.000571678	0.0160403	AKR1C1:AKR1C2	http://www.broadinstitute.org/gsea/msigdb/cards/GO_SECONDARY_METABOLIC_PROCESS
	GO_bp	GO_NEGATIVE_REGULATION_OF_MITOTIC_CELL_CYCLE	199	4	0.000577205	0.0160403	OVOL1:CTDSP2:RQCD1:PCBP4	http://www.broadinstitute.org/gsea/msigdb/cards/GO_NEGATIVE_REGULATION_OF_MITOTIC_CELL_CYCLE
	GO_bp	GO_CELLULAR_RESPONSE_TO_ENDOGENOUS_STIMULUS	1006	10	0.000591591	0.0160403	SLC9A1:AKR1C1:AKR1C2:ADCY4:MAX:RAMP2:LIMS1:GDF5:TAB1:ESR1	http://www.broadinstitute.org/gsea/msigdb/cards/GO_CELLULAR_RESPONSE_TO_ENDOGENOUS_STIMULUS
	GO_bp	GO_STEROID_BIOSYNTHETIC_PROCESS	114	3	0.000606378	0.0160403	HSD11B2:HSD17B1:CYP27A1	http://www.broadinstitute.org/gsea/msigdb/cards/GO_STEROID_BIOSYNTHETIC_PROCESS
	GO_bp	GO_CARDIAC_SEPTUM_MORPHOGENESIS	49	2	0.000607477	0.0160403	FZD2:HEY2	http://www.broadinstitute.org/gsea/msigdb/cards/GO_CARDIAC_SEPTUM_MORPHOGENESIS
	GO_bp	GO_CELLULAR_RESPONSE_TO_CALCIUM_ION	49	2	0.000607477	0.0160403	PPIF:CPNE1	http://www.broadinstitute.org/gsea/msigdb/cards/GO_CELLULAR_RESPONSE_TO_CALCIUM_ION
	GO_bp	GO_REGULATION_OF_PROTEIN_TARGETING	307	5	0.000614973	0.0160964	SLC9A1:SUFU:IL23A:PPP3R1:NMUR1	http://www.broadinstitute.org/gsea/msigdb/cards/GO_REGULATION_OF_PROTEIN_TARGETING
	GO_bp	GO_REGULATION_OF_ORGANELLE_ORGANIZATION	1177	11	0.000616857	0.0160964	SLC9A1:PPIF:CDC16:CCNF:ZNF205:SNF8:BST2:PPP3R1:NMUR1:HAUS3:MAPK9	http://www.broadinstitute.org/gsea/msigdb/cards/GO_REGULATION_OF_ORGANELLE_ORGANIZATION
	GO_bp	GO_STEROL_TRANSPORT	50	2	0.000644676	0.0165299	AKR1C1:ABCG4	http://www.broadinstitute.org/gsea/msigdb/cards/GO_STEROL_TRANSPORT
	GO_bp	GO_REGULATION_OF_ADHERENS_JUNCTION_ORGANIZATION	50	2	0.000644676	0.0165299	SLC9A1:LIMS1	http://www.broadinstitute.org/gsea/msigdb/cards/GO_REGULATION_OF_ADHERENS_JUNCTION_ORGANIZATION
	GO_bp	GO_RESPONSE_TO_OXYGEN_LEVELS	310	5	0.000646964	0.0165299	SLC9A1:NARFL:CREBBP:HSD11B2:RAMP2	http://www.broadinstitute.org/gsea/msigdb/cards/GO_RESPONSE_TO_OXYGEN_LEVELS
	GO_bp	GO_MUSCLE_STRUCTURE_DEVELOPMENT	431	6	0.000651997	0.0165299	SLC9A1:HINFP:RAMP2:FZD2:LEMD2:HEY2	http://www.broadinstitute.org/gsea/msigdb/cards/GO_MUSCLE_STRUCTURE_DEVELOPMENT
	GO_bp	GO_FC_RECEPTOR_SIGNALING_PATHWAY	205	4	0.000660037	0.0165299	PSMC3:PPP3R1:TAB1:MAPK9	http://www.broadinstitute.org/gsea/msigdb/cards/GO_FC_RECEPTOR_SIGNALING_PATHWAY
	GO_bp	GO_REGULATION_OF_INTERLEUKIN_12_PRODUCTION	51	2	0.000683298	0.0165299	MAST2:IL23A	http://www.broadinstitute.org/gsea/msigdb/cards/GO_REGULATION_OF_INTERLEUKIN_12_PRODUCTION
	GO_bp	GO_POSITIVE_REGULATION_OF_LIPID_TRANSPORT	51	2	0.000683298	0.0165299	MAPK9:PTCH1	http://www.broadinstitute.org/gsea/msigdb/cards/GO_POSITIVE_REGULATION_OF_LIPID_TRANSPORT
	GO_bp	GO_PROTEIN_TARGETING_TO_MITOCHONDRION	52	2	0.000723365	0.0165299	TOMM20:MAPK9	http://www.broadinstitute.org/gsea/msigdb/cards/GO_PROTEIN_TARGETING_TO_MITOCHONDRION
	GO_bp	GO_IMMUNE_RESPONSE_REGULATING_CELL_SURFACE_RECEPTOR_SIGNALING_PATHWAY	317	5	0.000726632	0.0165299	PSMC3:CREBBP:PPP3R1:TAB1:MAPK9	http://www.broadinstitute.org/gsea/msigdb/cards/GO_IMMUNE_RESPONSE_REGULATING_CELL_SURFACE_RECEPTOR_SIGNALING_PATHWAY
	GO_bp	GO_POSITIVE_REGULATION_OF_PHOSPHORUS_METABOLIC_PROCESS	1033	10	0.000735098	0.0166372	IL23A:ADCY4:LRRK1:RAMP2:FZD2:GDF5:TAB1:CCNL1:MAPK9:ESR1	http://www.broadinstitute.org/gsea/msigdb/cards/GO_POSITIVE_REGULATION_OF_PHOSPHORUS_METABOLIC_PROCESS
	GO_bp	GO_REGULATION_OF_NUCLEOTIDE_METABOLIC_PROCESS	211	4	0.00075147	0.0167147	PPIF:ADCY4:RAMP2:FZD2	http://www.broadinstitute.org/gsea/msigdb/cards/GO_REGULATION_OF_NUCLEOTIDE_METABOLIC_PROCESS
	GO_bp	GO_REGULATION_OF_PROTEIN_KINASE_B_SIGNALING	121	3	0.000758217	0.0167147	AKR1C2:CPNE1:LEMD2	http://www.broadinstitute.org/gsea/msigdb/cards/GO_REGULATION_OF_PROTEIN_KINASE_B_SIGNALING
	GO_bp	GO_POSITIVE_REGULATION_OF_NUCLEOCYTOPLASMIC_TRANSPORT	121	3	0.000758217	0.0167147	SLC9A1:IL23A:PPP3R1	http://www.broadinstitute.org/gsea/msigdb/cards/GO_POSITIVE_REGULATION_OF_NUCLEOCYTOPLASMIC_TRANSPORT
	GO_bp	GO_POSITIVE_REGULATION_OF_PHOSPHOLIPASE_ACTIVITY	53	2	0.000764898	0.0167147	NMUR1:ESR1	http://www.broadinstitute.org/gsea/msigdb/cards/GO_POSITIVE_REGULATION_OF_PHOSPHOLIPASE_ACTIVITY
	GO_bp	GO_DNA_REPLICATION_INDEPENDENT_NUCLEOSOME_ORGANIZATION	53	2	0.000764898	0.0167147	UBN1:HIST1H4A	http://www.broadinstitute.org/gsea/msigdb/cards/GO_DNA_REPLICATION_INDEPENDENT_NUCLEOSOME_ORGANIZATION
	GO_bp	GO_MAMMARY_GLAND_EPITHELIUM_DEVELOPMENT	53	2	0.000764898	0.0167147	ESR1:PTCH1	http://www.broadinstitute.org/gsea/msigdb/cards/GO_MAMMARY_GLAND_EPITHELIUM_DEVELOPMENT
	GO_bp	GO_REGULATION_OF_NITRIC_OXIDE_BIOSYNTHETIC_PROCESS	53	2	0.000764898	0.0167147	MAPK9:ESR1	http://www.broadinstitute.org/gsea/msigdb/cards/GO_REGULATION_OF_NITRIC_OXIDE_BIOSYNTHETIC_PROCESS
	GO_bp	GO_CELLULAR_RESPONSE_TO_STRESS	1562	13	0.000769722	0.0167377	SLC9A1:PPIF:PSMC3:HINFP:CTDSP2:MAX:CREBBP:RQCD1:GDF5:TAB1:PCBP4:MAPK9:HIST1H4A	http://www.broadinstitute.org/gsea/msigdb/cards/GO_CELLULAR_RESPONSE_TO_STRESS
	GO_bp	GO_MULTI_MULTICELLULAR_ORGANISM_PROCESS	213	4	0.000783953	0.016964	HSD11B2:RAMP2:GIP:ESR1	http://www.broadinstitute.org/gsea/msigdb/cards/GO_MULTI_MULTICELLULAR_ORGANISM_PROCESS
	GO_bp	GO_CARBOHYDRATE_DERIVATIVE_METABOLIC_PROCESS	1043	10	0.000795126	0.0171222	SLC9A1:CMPK1:AKR1C1:AKR1C2:ADCY4:NDUFAF1:RAMP2:ATP5G1:B3GNT8:B3GNT7	http://www.broadinstitute.org/gsea/msigdb/cards/GO_CARBOHYDRATE_DERIVATIVE_METABOLIC_PROCESS
	GO_bp	GO_CELL_DIFFERENTIATION_IN_SPINAL_CORD	54	2	0.000807919	0.0172408	SUFU:PTCH1	http://www.broadinstitute.org/gsea/msigdb/cards/GO_CELL_DIFFERENTIATION_IN_SPINAL_CORD
	GO_bp	GO_ORGANOPHOSPHATE_BIOSYNTHETIC_PROCESS	450	6	0.000838878	0.0172408	CMPK1:ADCY4:RAMP2:ATP5G1:CPNE1:INPP5E	http://www.broadinstitute.org/gsea/msigdb/cards/GO_ORGANOPHOSPHATE_BIOSYNTHETIC_PROCESS
	GO_bp	GO_REGULATION_OF_MITOCHONDRION_ORGANIZATION	218	4	0.000869746	0.0175372	PPIF:ZNF205:PPP3R1:NMUR1	http://www.broadinstitute.org/gsea/msigdb/cards/GO_REGULATION_OF_MITOCHONDRION_ORGANIZATION
	GO_bp	GO_SINGLE_ORGANISM_CELLULAR_LOCALIZATION	895	9	0.000895929	0.0177232	TOMM20:RAB26:DOC2A:RAMP2:SNF8:GDF5:MAPK9:PTCH1:SEC16A	http://www.broadinstitute.org/gsea/msigdb/cards/GO_SINGLE_ORGANISM_CELLULAR_LOCALIZATION
	GO_bp	GO_OUTFLOW_TRACT_MORPHOGENESIS	56	2	0.000898505	0.0177232	FZD2:HEY2	http://www.broadinstitute.org/gsea/msigdb/cards/GO_OUTFLOW_TRACT_MORPHOGENESIS
	GO_bp	GO_EPITHELIAL_TO_MESENCHYMAL_TRANSITION	56	2	0.000898505	0.0177232	LIMS1:HEY2	http://www.broadinstitute.org/gsea/msigdb/cards/GO_EPITHELIAL_TO_MESENCHYMAL_TRANSITION
	GO_bp	GO_REGULATION_OF_NUCLEOCYTOPLASMIC_TRANSPORT	220	4	0.000905951	0.0177232	SLC9A1:SUFU:IL23A:PPP3R1	http://www.broadinstitute.org/gsea/msigdb/cards/GO_REGULATION_OF_NUCLEOCYTOPLASMIC_TRANSPORT
	GO_bp	GO_POSITIVE_REGULATION_OF_CELL_CYCLE	332	5	0.000922826	0.0177232	OVOL1:CREBBP:RQCD1:PCBP4:CCNL1	http://www.broadinstitute.org/gsea/msigdb/cards/GO_POSITIVE_REGULATION_OF_CELL_CYCLE
	GO_bp	GO_POSITIVE_REGULATION_OF_TUMOR_NECROSIS_FACTOR_SUPERFAMILY_CYTOKINE_PRODUCTION	57	2	0.000946112	0.0177232	IL23A:NCL	http://www.broadinstitute.org/gsea/msigdb/cards/GO_POSITIVE_REGULATION_OF_TUMOR_NECROSIS_FACTOR_SUPERFAMILY_CYTOKINE_PRODUCTION
	GO_bp	GO_APOPTOTIC_MITOCHONDRIAL_CHANGES	57	2	0.000946112	0.0177232	PPIF:MAPK9	http://www.broadinstitute.org/gsea/msigdb/cards/GO_APOPTOTIC_MITOCHONDRIAL_CHANGES
	GO_bp	GO_PEPTIDYL_PROLINE_MODIFICATION	57	2	0.000946112	0.0177232	PPIF:P4HA2	http://www.broadinstitute.org/gsea/msigdb/cards/GO_PEPTIDYL_PROLINE_MODIFICATION
	GO_bp	GO_O_GLYCAN_PROCESSING	57	2	0.000946112	0.0177232	B3GNT8:B3GNT7	http://www.broadinstitute.org/gsea/msigdb/cards/GO_O_GLYCAN_PROCESSING
	GO_bp	GO_CYCLIC_NUCLEOTIDE_METABOLIC_PROCESS	57	2	0.000946112	0.0177232	ADCY4:RAMP2	http://www.broadinstitute.org/gsea/msigdb/cards/GO_CYCLIC_NUCLEOTIDE_METABOLIC_PROCESS
	GO_bp	GO_TUBE_FORMATION	129	3	0.000962586	0.0177232	SUFU:FZD2:PTCH1	http://www.broadinstitute.org/gsea/msigdb/cards/GO_TUBE_FORMATION
	GO_bp	GO_ESTABLISHMENT_OF_PROTEIN_LOCALIZATION	1419	12	0.000980402	0.0177232	CNIH4:TOMM20:AP5B1:HINFP:RAB26:RAMP2:SNF8:LIMS1:GDF5:MAPK9:PTCH1:SEC16A	http://www.broadinstitute.org/gsea/msigdb/cards/GO_ESTABLISHMENT_OF_PROTEIN_LOCALIZATION
	GO_bp	GO_MITOCHONDRIAL_TRANSMEMBRANE_TRANSPORT	58	2	0.000995288	0.0177313	TOMM20:ATP5G1	http://www.broadinstitute.org/gsea/msigdb/cards/GO_MITOCHONDRIAL_TRANSMEMBRANE_TRANSPORT
	GO_bp	GO_POSITIVE_REGULATION_OF_SEQUENCE_SPECIFIC_DNA_BINDING_TRANSCRIPTION_FACTOR_ACTIVITY	226	4	0.00102132	0.0181222	TRIM8:FZD2:TAB1:ESR1	http://www.broadinstitute.org/gsea/msigdb/cards/GO_POSITIVE_REGULATION_OF_SEQUENCE_SPECIFIC_DNA_BINDING_TRANSCRIPTION_FACTOR_ACTIVITY
	GO_bp	GO_VASCULOGENESIS	59	2	0.00104605	0.0184872	RAMP2:HEY2	http://www.broadinstitute.org/gsea/msigdb/cards/GO_VASCULOGENESIS
	GO_bp	GO_POSITIVE_REGULATION_OF_NUCLEOTIDE_METABOLIC_PROCESS	133	3	0.00107806	0.0189773	ADCY4:RAMP2:FZD2	http://www.broadinstitute.org/gsea/msigdb/cards/GO_POSITIVE_REGULATION_OF_NUCLEOTIDE_METABOLIC_PROCESS
	GO_bp	GO_POSITIVE_REGULATION_OF_CELL_DEVELOPMENT	471	6	0.00109222	0.0190242	METRN:LIMS1:GDF5:CPNE1:MAPK9:INPP5E	http://www.broadinstitute.org/gsea/msigdb/cards/GO_POSITIVE_REGULATION_OF_CELL_DEVELOPMENT
	GO_bp	GO_NEGATIVE_REGULATION_OF_PROTEIN_METABOLIC_PROCESS	1085	10	0.00109365	0.0190242	SUFU:PSMC3:CTDSP2:CDC16:LRRK1:UBN1:BST2:RQCD1:LEMD2:MICAL1	http://www.broadinstitute.org/gsea/msigdb/cards/GO_NEGATIVE_REGULATION_OF_PROTEIN_METABOLIC_PROCESS
	GO_bp	GO_MORPHOGENESIS_OF_EMBRYONIC_EPITHELIUM	134	3	0.00110838	0.0190242	SUFU:FZD2:PTCH1	http://www.broadinstitute.org/gsea/msigdb/cards/GO_MORPHOGENESIS_OF_EMBRYONIC_EPITHELIUM
	GO_bp	GO_MITOTIC_CELL_CYCLE	766	8	0.00114805	0.0190739	PSMC3:HINFP:CDC16:NEK9:CCNF:RQCD1:PCBP4:HAUS3	http://www.broadinstitute.org/gsea/msigdb/cards/GO_MITOTIC_CELL_CYCLE
	GO_bp	GO_EMBRYONIC_DIGIT_MORPHOGENESIS	61	2	0.00115243	0.0190753	CREBBP:GNA12	http://www.broadinstitute.org/gsea/msigdb/cards/GO_EMBRYONIC_DIGIT_MORPHOGENESIS
	GO_bp	GO_REGULATION_OF_HORMONE_LEVELS	476	6	0.00116059	0.0191389	AKR1C1:AKR1C2:C2CD2L:HSD17B1:GIP:ESR1	http://www.broadinstitute.org/gsea/msigdb/cards/GO_REGULATION_OF_HORMONE_LEVELS
	GO_bp	GO_NUCLEUS_ORGANIZATION	136	3	0.00117081	0.0191649	NEK9:SPAG4:LEMD2	http://www.broadinstitute.org/gsea/msigdb/cards/GO_NUCLEUS_ORGANIZATION
	GO_bp	GO_NEGATIVE_REGULATION_OF_SEQUENCE_SPECIFIC_DNA_BINDING_TRANSCRIPTION_FACTOR_ACTIVITY	136	3	0.00117081	0.0191649	SUFU:ESR1:PTCH1	http://www.broadinstitute.org/gsea/msigdb/cards/GO_NEGATIVE_REGULATION_OF_SEQUENCE_SPECIFIC_DNA_BINDING_TRANSCRIPTION_FACTOR_ACTIVITY
	GO_bp	GO_REGULATION_OF_INTRACELLULAR_TRANSPORT	620	7	0.00120159	0.0195271	SLC9A1:SUFU:IL23A:ZNF205:BST2:PPP3R1:NMUR1	http://www.broadinstitute.org/gsea/msigdb/cards/GO_REGULATION_OF_INTRACELLULAR_TRANSPORT
	GO_bp	GO_RESPONSE_TO_INORGANIC_SUBSTANCE	479	6	0.00120319	0.0195271	PPIF:HSD17B1:GIP:CPNE1:MAPK9:PTCH1	http://www.broadinstitute.org/gsea/msigdb/cards/GO_RESPONSE_TO_INORGANIC_SUBSTANCE
	GO_bp	GO_REPRODUCTION	1274	11	0.00122077	0.0195271	MAST2:OVOL1:CCNF:HSD11B2:RAMP2:GIP:RQCD1:NCL:SPAG4:HEY2:ESR1	http://www.broadinstitute.org/gsea/msigdb/cards/GO_REPRODUCTION
	GO_bp	GO_PLACENTA_DEVELOPMENT	138	3	0.00123566	0.0195271	CCNF:HEY2:ESR1	http://www.broadinstitute.org/gsea/msigdb/cards/GO_PLACENTA_DEVELOPMENT
	GO_bp	GO_MUSCLE_CELL_DIFFERENTIATION	236	4	0.00123738	0.0195271	SLC9A1:HINFP:RAMP2:HEY2	http://www.broadinstitute.org/gsea/msigdb/cards/GO_MUSCLE_CELL_DIFFERENTIATION
	GO_bp	GO_REGULATION_OF_EPIDERMIS_DEVELOPMENT	63	2	0.0012654	0.0195271	HEY2:PTCH1	http://www.broadinstitute.org/gsea/msigdb/cards/GO_REGULATION_OF_EPIDERMIS_DEVELOPMENT
	GO_bp	GO_PURINE_CONTAINING_COMPOUND_BIOSYNTHETIC_PROCESS	139	3	0.001269	0.0195271	ADCY4:RAMP2:ATP5G1	http://www.broadinstitute.org/gsea/msigdb/cards/GO_PURINE_CONTAINING_COMPOUND_BIOSYNTHETIC_PROCESS
	GO_bp	GO_NEGATIVE_REGULATION_OF_PROTEIN_MODIFICATION_BY_SMALL_PROTEIN_CONJUGATION_OR_REMOVAL	139	3	0.001269	0.0195271	SUFU:PSMC3:CDC16	http://www.broadinstitute.org/gsea/msigdb/cards/GO_NEGATIVE_REGULATION_OF_PROTEIN_MODIFICATION_BY_SMALL_PROTEIN_CONJUGATION_OR_REMOVAL
	GO_bp	GO_NON_CANONICAL_WNT_SIGNALING_PATHWAY	140	3	0.00130298	0.0195271	PSMC3:FZD2:PPP3R1	http://www.broadinstitute.org/gsea/msigdb/cards/GO_NON_CANONICAL_WNT_SIGNALING_PATHWAY
	GO_bp	GO_NUCLEOSIDE_TRIPHOSPHATE_BIOSYNTHETIC_PROCESS	64	2	0.0013244	0.019588	CMPK1:ATP5G1	http://www.broadinstitute.org/gsea/msigdb/cards/GO_NUCLEOSIDE_TRIPHOSPHATE_BIOSYNTHETIC_PROCESS
	GO_bp	GO_REGULATION_OF_PHOSPHOLIPASE_ACTIVITY	64	2	0.0013244	0.019588	NMUR1:ESR1	http://www.broadinstitute.org/gsea/msigdb/cards/GO_REGULATION_OF_PHOSPHOLIPASE_ACTIVITY
	GO_bp	GO_POSITIVE_REGULATION_OF_INSULIN_SECRETION	64	2	0.0013244	0.019588	C2CD2L:GIP	http://www.broadinstitute.org/gsea/msigdb/cards/GO_POSITIVE_REGULATION_OF_INSULIN_SECRETION
	GO_bp	GO_EPITHELIUM_DEVELOPMENT	943	9	0.00132471	0.019588	AKR1C1:AKR1C2:SUFU:OVOL1:FZD2:CNFN:HEY2:ESR1:PTCH1	http://www.broadinstitute.org/gsea/msigdb/cards/GO_EPITHELIUM_DEVELOPMENT
	GO_bp	GO_REGULATION_OF_CELL_DEATH	1471	12	0.00135533	0.0198956	SLC9A1:PPIF:ZNF205:CREBBP:RAMP2:PPP3R1:NCL:GDF5:MAPK9:MICAL1:HEY2:ESR1	http://www.broadinstitute.org/gsea/msigdb/cards/GO_REGULATION_OF_CELL_DEATH
	GO_bp	GO_POSITIVE_REGULATION_OF_CELLULAR_PROTEIN_LOCALIZATION	360	5	0.00139577	0.0198956	SLC9A1:TRIM8:IL23A:PPP3R1:NMUR1	http://www.broadinstitute.org/gsea/msigdb/cards/GO_POSITIVE_REGULATION_OF_CELLULAR_PROTEIN_LOCALIZATION
	GO_bp	GO_RESPONSE_TO_TRANSFORMING_GROWTH_FACTOR_BETA	143	3	0.00140871	0.0198956	LIMS1:GDF5:TAB1	http://www.broadinstitute.org/gsea/msigdb/cards/GO_RESPONSE_TO_TRANSFORMING_GROWTH_FACTOR_BETA
	GO_bp	GO_REGULATION_OF_MULTICELLULAR_ORGANISMAL_DEVELOPMENT	1667	13	0.00143021	0.0198956	SUFU:PSMC3:IL23A:METRN:RAMP2:FZD2:GDF5:CPNE1:HIST1H4A:HEY2:ESR1:PTCH1:INPP5E	http://www.broadinstitute.org/gsea/msigdb/cards/GO_REGULATION_OF_MULTICELLULAR_ORGANISMAL_DEVELOPMENT
	GO_bp	GO_SODIUM_ION_TRANSPORT	144	3	0.00144525	0.0198956	SLC9A1:SLC10A4:SLC22A5	http://www.broadinstitute.org/gsea/msigdb/cards/GO_SODIUM_ION_TRANSPORT
	GO_bp	GO_CELLULAR_RESPONSE_TO_UV	66	2	0.00144753	0.0198956	CREBBP:MAPK9	http://www.broadinstitute.org/gsea/msigdb/cards/GO_CELLULAR_RESPONSE_TO_UV
	GO_bp	GO_REGULATION_OF_MULTICELLULAR_ORGANISM_GROWTH	66	2	0.00144753	0.0198956	GDF5:PTCH1	http://www.broadinstitute.org/gsea/msigdb/cards/GO_REGULATION_OF_MULTICELLULAR_ORGANISM_GROWTH
	GO_bp	GO_POSITIVE_REGULATION_OF_LIPASE_ACTIVITY	66	2	0.00144753	0.0198956	NMUR1:ESR1	http://www.broadinstitute.org/gsea/msigdb/cards/GO_POSITIVE_REGULATION_OF_LIPASE_ACTIVITY
	GO_bp	GO_PROTEIN_POLYMERIZATION	67	2	0.0015117	0.0203281	TPPP3:TUBG2	http://www.broadinstitute.org/gsea/msigdb/cards/GO_PROTEIN_POLYMERIZATION
	GO_bp	GO_DNA_INTEGRITY_CHECKPOINT	146	3	0.00152029	0.0203281	HINFP:RQCD1:PCBP4	http://www.broadinstitute.org/gsea/msigdb/cards/GO_DNA_INTEGRITY_CHECKPOINT
	GO_bp	GO_RESPONSE_TO_ESTRADIOL	146	3	0.00152029	0.0203281	RAMP2:ESR1:PTCH1	http://www.broadinstitute.org/gsea/msigdb/cards/GO_RESPONSE_TO_ESTRADIOL
	GO_bp	GO_POSITIVE_REGULATION_OF_PROTEIN_MODIFICATION_PROCESS	1131	10	0.0015214	0.0203281	PSMC3:IL23A:CDC16:ADCY4:LRRK1:GDF5:TAB1:CCNL1:MAPK9:ESR1	http://www.broadinstitute.org/gsea/msigdb/cards/GO_POSITIVE_REGULATION_OF_PROTEIN_MODIFICATION_PROCESS
	GO_bp	GO_POSITIVE_REGULATION_OF_SECRETION	368	5	0.00155995	0.0206349	C2CD2L:SNF8:GIP:NCL:MAPK9	http://www.broadinstitute.org/gsea/msigdb/cards/GO_POSITIVE_REGULATION_OF_SECRETION
	GO_bp	GO_GLYCOSYL_COMPOUND_METABOLIC_PROCESS	368	5	0.00155995	0.0206349	CMPK1:AKR1C1:AKR1C2:NDUFAF1:ATP5G1	http://www.broadinstitute.org/gsea/msigdb/cards/GO_GLYCOSYL_COMPOUND_METABOLIC_PROCESS
	GO_bp	GO_NEGATIVE_REGULATION_OF_OSSIFICATION	68	2	0.00157763	0.0206349	SUFU:PTCH1	http://www.broadinstitute.org/gsea/msigdb/cards/GO_NEGATIVE_REGULATION_OF_OSSIFICATION
	GO_bp	GO_REGULATION_OF_CELL_JUNCTION_ASSEMBLY	68	2	0.00157763	0.0206349	SLC9A1:LIMS1	http://www.broadinstitute.org/gsea/msigdb/cards/GO_REGULATION_OF_CELL_JUNCTION_ASSEMBLY
	GO_bp	GO_POSITIVE_REGULATION_OF_INTRACELLULAR_TRANSPORT	370	5	0.0016032	0.0206349	SLC9A1:IL23A:ZNF205:PPP3R1:NMUR1	http://www.broadinstitute.org/gsea/msigdb/cards/GO_POSITIVE_REGULATION_OF_INTRACELLULAR_TRANSPORT
	GO_bp	GO_NEURAL_TUBE_DEVELOPMENT	149	3	0.00163788	0.0206349	SUFU:FZD2:PTCH1	http://www.broadinstitute.org/gsea/msigdb/cards/GO_NEURAL_TUBE_DEVELOPMENT
	GO_bp	GO_MUSCLE_ORGAN_MORPHOGENESIS	70	2	0.00171482	0.021308	FZD2:HEY2	http://www.broadinstitute.org/gsea/msigdb/cards/GO_MUSCLE_ORGAN_MORPHOGENESIS
	GO_bp	GO_PROTEIN_LOCALIZATION_TO_MITOCHONDRION	70	2	0.00171482	0.021308	TOMM20:MAPK9	http://www.broadinstitute.org/gsea/msigdb/cards/GO_PROTEIN_LOCALIZATION_TO_MITOCHONDRION
	GO_bp	GO_PROTEIN_LOCALIZATION_TO_CELL_PERIPHERY	151	3	0.0017197	0.0213089	RAB26:RAMP2:PTCH1	http://www.broadinstitute.org/gsea/msigdb/cards/GO_PROTEIN_LOCALIZATION_TO_CELL_PERIPHERY
	GO_bp	GO_REGULATION_OF_REACTIVE_OXYGEN_SPECIES_METABOLIC_PROCESS	152	3	0.00176166	0.0213855	ZNF205:MAPK9:ESR1	http://www.broadinstitute.org/gsea/msigdb/cards/GO_REGULATION_OF_REACTIVE_OXYGEN_SPECIES_METABOLIC_PROCESS
	GO_bp	GO_CELL_FATE_SPECIFICATION	71	2	0.00178612	0.0213855	SUFU:PTCH1	http://www.broadinstitute.org/gsea/msigdb/cards/GO_CELL_FATE_SPECIFICATION
	GO_bp	GO_CELLULAR_COMPONENT_DISASSEMBLY	514	6	0.00179675	0.0213855	LAMC1:NEK9:FZD2:GDF5:MICAL1:ATG9B	http://www.broadinstitute.org/gsea/msigdb/cards/GO_CELLULAR_COMPONENT_DISASSEMBLY
	GO_bp	GO_POSITIVE_REGULATION_OF_INTRACELLULAR_PROTEIN_TRANSPORT	258	4	0.00182958	0.0213855	SLC9A1:IL23A:PPP3R1:NMUR1	http://www.broadinstitute.org/gsea/msigdb/cards/GO_POSITIVE_REGULATION_OF_INTRACELLULAR_PROTEIN_TRANSPORT
	GO_bp	GO_SINGLE_ORGANISM_BIOSYNTHETIC_PROCESS	1339	11	0.0018532	0.0214224	CMPK1:ADCY4:HSD11B2:HSD17B1:RAMP2:ATP5G1:B3GNT8:CYP27A1:B3GNT7:CPNE1:INPP5E	http://www.broadinstitute.org/gsea/msigdb/cards/GO_SINGLE_ORGANISM_BIOSYNTHETIC_PROCESS
	GO_bp	GO_REGULATION_OF_INTRACELLULAR_PROTEIN_TRANSPORT	381	5	0.00185763	0.0214224	SLC9A1:SUFU:IL23A:PPP3R1:NMUR1	http://www.broadinstitute.org/gsea/msigdb/cards/GO_REGULATION_OF_INTRACELLULAR_PROTEIN_TRANSPORT
	GO_bp	GO_SMOOTHENED_SIGNALING_PATHWAY	72	2	0.00185925	0.0214224	SUFU:PTCH1	http://www.broadinstitute.org/gsea/msigdb/cards/GO_SMOOTHENED_SIGNALING_PATHWAY
	GO_bp	GO_REGULATION_OF_CYCLIC_NUCLEOTIDE_METABOLIC_PROCESS	155	3	0.00189178	0.0217408	ADCY4:RAMP2:FZD2	http://www.broadinstitute.org/gsea/msigdb/cards/GO_REGULATION_OF_CYCLIC_NUCLEOTIDE_METABOLIC_PROCESS
	GO_bp	GO_ORGANIC_ACID_TRANSPORT	261	4	0.00192401	0.0220275	AKR1C1:SLC16A3:SLC10A4:SLC22A5	http://www.broadinstitute.org/gsea/msigdb/cards/GO_ORGANIC_ACID_TRANSPORT
	GO_bp	GO_G1_DNA_DAMAGE_CHECKPOINT	73	2	0.00193422	0.0220275	RQCD1:PCBP4	http://www.broadinstitute.org/gsea/msigdb/cards/GO_G1_DNA_DAMAGE_CHECKPOINT
	GO_bp	GO_BONE_DEVELOPMENT	156	3	0.00193659	0.0220275	LRRK1:HSD17B1:ESR1	http://www.broadinstitute.org/gsea/msigdb/cards/GO_BONE_DEVELOPMENT
	GO_bp	GO_CELLULAR_RESPONSE_TO_INORGANIC_SUBSTANCE	156	3	0.00193659	0.0220275	PPIF:HSD17B1:CPNE1	http://www.broadinstitute.org/gsea/msigdb/cards/GO_CELLULAR_RESPONSE_TO_INORGANIC_SUBSTANCE
	GO_bp	GO_CARDIAC_MUSCLE_CELL_DIFFERENTIATION	74	2	0.00201105	0.022308	SLC9A1:HEY2	http://www.broadinstitute.org/gsea/msigdb/cards/GO_CARDIAC_MUSCLE_CELL_DIFFERENTIATION
	GO_bp	GO_CELL_CELL_JUNCTION_ASSEMBLY	74	2	0.00201105	0.022308	CNTNAP1:RAMP2	http://www.broadinstitute.org/gsea/msigdb/cards/GO_CELL_CELL_JUNCTION_ASSEMBLY
	GO_bp	GO_NEGATIVE_REGULATION_OF_RESPONSE_TO_STIMULUS	1357	11	0.0020696	0.0225571	PPIF:SUFU:PSMC3:BST2:PXDN:RQCD1:CPNE1:LEMD2:HEY2:ESR1:PTCH1	http://www.broadinstitute.org/gsea/msigdb/cards/GO_NEGATIVE_REGULATION_OF_RESPONSE_TO_STIMULUS
	GO_bp	GO_POSITIVE_REGULATION_OF_TRANSCRIPTION_FROM_RNA_POLYMERASE_II_PROMOTER	1003	9	0.0020826	0.0226432	SLC9A1:PSMC3:IL23A:CREBBP:PPP3R1:NCL:CCNL1:HEY2:ESR1	http://www.broadinstitute.org/gsea/msigdb/cards/GO_POSITIVE_REGULATION_OF_TRANSCRIPTION_FROM_RNA_POLYMERASE_II_PROMOTER
	GO_bp	GO_DNA_CONFORMATION_CHANGE	266	4	0.00208926	0.02266	UBN1:HIST1H4A:HIST1H1D:HIST1H2BM	http://www.broadinstitute.org/gsea/msigdb/cards/GO_DNA_CONFORMATION_CHANGE
	GO_bp	GO_REGULATION_OF_PROTEIN_CATABOLIC_PROCESS	392	5	0.00214159	0.023171	SUFU:PSMC3:CDC16:SNF8:GNA12	http://www.broadinstitute.org/gsea/msigdb/cards/GO_REGULATION_OF_PROTEIN_CATABOLIC_PROCESS
	GO_bp	GO_POSITIVE_REGULATION_OF_CELL_MORPHOGENESIS_INVOLVED_IN_DIFFERENTIATION	162	3	0.00222101	0.0238512	METRN:LIMS1:MAPK9	http://www.broadinstitute.org/gsea/msigdb/cards/GO_POSITIVE_REGULATION_OF_CELL_MORPHOGENESIS_INVOLVED_IN_DIFFERENTIATION
	GO_bp	GO_NEGATIVE_REGULATION_OF_CELL_COMMUNICATION	1189	10	0.00224771	0.0238512	PPIF:SUFU:PSMC3:PXDN:RQCD1:CPNE1:LEMD2:HEY2:ESR1:PTCH1	http://www.broadinstitute.org/gsea/msigdb/cards/GO_NEGATIVE_REGULATION_OF_CELL_COMMUNICATION
	GO_bp	GO_ANAPHASE_PROMOTING_COMPLEX_DEPENDENT_CATABOLIC_PROCESS	77	2	0.00225285	0.0238512	PSMC3:CDC16	http://www.broadinstitute.org/gsea/msigdb/cards/GO_ANAPHASE_PROMOTING_COMPLEX_DEPENDENT_CATABOLIC_PROCESS
	GO_bp	GO_PROTEOLYSIS	1195	10	0.0023367	0.024632	SUFU:PSMC3:CDC16:CCNF:UBE2Z:SNF8:CPNE1:KY:MAPK9:PTCH1	http://www.broadinstitute.org/gsea/msigdb/cards/GO_PROTEOLYSIS
	GO_bp	GO_REGULATION_OF_CELLULAR_PROTEIN_CATABOLIC_PROCESS	273	4	0.00233771	0.024632	SUFU:PSMC3:CDC16:GNA12	http://www.broadinstitute.org/gsea/msigdb/cards/GO_REGULATION_OF_CELLULAR_PROTEIN_CATABOLIC_PROCESS
	GO_bp	GO_EMBRYONIC_MORPHOGENESIS	539	6	0.0023445	0.0246451	SUFU:CREBBP:FZD2:GDF5:GNA12:PTCH1	http://www.broadinstitute.org/gsea/msigdb/cards/GO_EMBRYONIC_MORPHOGENESIS
	GO_bp	GO_REGULATION_OF_ANATOMICAL_STRUCTURE_MORPHOGENESIS	1020	9	0.00235153	0.0246605	PSMC3:METRN:RAMP2:FZD2:LIMS1:MAPK9:HEY2:ESR1:GNA12	http://www.broadinstitute.org/gsea/msigdb/cards/GO_REGULATION_OF_ANATOMICAL_STRUCTURE_MORPHOGENESIS
	GO_bp	GO_NEGATIVE_REGULATION_OF_PHOSPHORUS_METABOLIC_PROCESS	541	6	0.00239333	0.0248601	PPIF:CTDSP2:LRRK1:UBN1:LEMD2:MICAL1	http://www.broadinstitute.org/gsea/msigdb/cards/GO_NEGATIVE_REGULATION_OF_PHOSPHORUS_METABOLIC_PROCESS
	GO_bp	GO_SMALL_MOLECULE_METABOLIC_PROCESS	1764	13	0.00241115	0.0248601	CMPK1:AKR1C1:AKR1C2:ADCY4:NDUFAF1:HSD17B1:RAMP2:ATP5G1:SLC16A3:CYP27A1:B3GNT7:SLC22A5:INPP5E	http://www.broadinstitute.org/gsea/msigdb/cards/GO_SMALL_MOLECULE_METABOLIC_PROCESS
	GO_bp	GO_AMINOGLYCAN_METABOLIC_PROCESS	166	3	0.00242587	0.0248601	SLC9A1:B3GNT8:B3GNT7	http://www.broadinstitute.org/gsea/msigdb/cards/GO_AMINOGLYCAN_METABOLIC_PROCESS
	GO_bp	GO_REGULATION_OF_SECRETION	695	7	0.00244808	0.0248601	C2CD2L:RAB26:DOC2A:SNF8:GIP:NCL:MAPK9	http://www.broadinstitute.org/gsea/msigdb/cards/GO_REGULATION_OF_SECRETION
	GO_bp	GO_RESPONSE_TO_PEPTIDE	403	5	0.0024572	0.0248601	SLC9A1:ADCY4:MAX:HSD11B2:GIP	http://www.broadinstitute.org/gsea/msigdb/cards/GO_RESPONSE_TO_PEPTIDE
	GO_bp	GO_PROTEIN_TARGETING	405	5	0.00251816	0.0252727	TOMM20:SNF8:GDF5:MAPK9:PTCH1	http://www.broadinstitute.org/gsea/msigdb/cards/GO_PROTEIN_TARGETING
	GO_bp	GO_REGULATION_OF_PROTEIN_MODIFICATION_BY_SMALL_PROTEIN_CONJUGATION_OR_REMOVAL	279	4	0.00256722	0.025707	SUFU:PSMC3:CDC16:MAPK9	http://www.broadinstitute.org/gsea/msigdb/cards/GO_REGULATION_OF_PROTEIN_MODIFICATION_BY_SMALL_PROTEIN_CONJUGATION_OR_REMOVAL
	GO_bp	GO_AMMONIUM_ION_METABOLIC_PROCESS	169	3	0.00258778	0.0257106	AKR1C1:AKR1C2:SLC22A5	http://www.broadinstitute.org/gsea/msigdb/cards/GO_AMMONIUM_ION_METABOLIC_PROCESS
	GO_bp	GO_POSITIVE_REGULATION_OF_PROTEIN_KINASE_B_SIGNALING	81	2	0.00260224	0.0257106	AKR1C2:CPNE1	http://www.broadinstitute.org/gsea/msigdb/cards/GO_POSITIVE_REGULATION_OF_PROTEIN_KINASE_B_SIGNALING
	GO_bp	GO_REGULATION_OF_CELLULAR_PROTEIN_LOCALIZATION	552	6	0.00267608	0.0257106	SLC9A1:SUFU:TRIM8:IL23A:PPP3R1:NMUR1	http://www.broadinstitute.org/gsea/msigdb/cards/GO_REGULATION_OF_CELLULAR_PROTEIN_LOCALIZATION
	GO_bp	GO_NEUROGENESIS	1401	11	0.00268716	0.0257106	SUFU:METRN:CNTNAP1:FZD2:GDF5:CPNE1:MAPK9:LEMD2:HEY2:PTCH1:INPP5E	http://www.broadinstitute.org/gsea/msigdb/cards/GO_NEUROGENESIS
	GO_bp	GO_MUSCLE_SYSTEM_PROCESS	282	4	0.00268792	0.0257106	SLC9A1:CCDC78:NMUR1:HEY2	http://www.broadinstitute.org/gsea/msigdb/cards/GO_MUSCLE_SYSTEM_PROCESS
	GO_bp	GO_POSITIVE_REGULATION_OF_CYTOPLASMIC_TRANSPORT	282	4	0.00268792	0.0257106	SLC9A1:IL23A:PPP3R1:NMUR1	http://www.broadinstitute.org/gsea/msigdb/cards/GO_POSITIVE_REGULATION_OF_CYTOPLASMIC_TRANSPORT
	GO_bp	GO_JNK_CASCADE	82	2	0.0026945	0.0257106	TAB1:MAPK9	http://www.broadinstitute.org/gsea/msigdb/cards/GO_JNK_CASCADE
	GO_bp	GO_POSITIVE_REGULATION_OF_MOLECULAR_FUNCTION	1786	13	0.00269783	0.0257106	SLC9A1:TRIM8:PSMC3:CDC16:ADCY4:FZD2:LIMS1:RQCD1:NMUR1:TAB1:CCNL1:MAPK9:ESR1	http://www.broadinstitute.org/gsea/msigdb/cards/GO_POSITIVE_REGULATION_OF_MOLECULAR_FUNCTION
	GO_bp	GO_MULTI_ORGANISM_REPRODUCTIVE_PROCESS	869	8	0.00270013	0.0257106	MAST2:OVOL1:HSD11B2:RAMP2:GIP:NCL:SPAG4:ESR1	http://www.broadinstitute.org/gsea/msigdb/cards/GO_MULTI_ORGANISM_REPRODUCTIVE_PROCESS
	GO_bp	GO_NEGATIVE_REGULATION_OF_CELL_DEATH	871	8	0.00274159	0.0260422	SLC9A1:PPIF:RAMP2:NCL:GDF5:MICAL1:HEY2:ESR1	http://www.broadinstitute.org/gsea/msigdb/cards/GO_NEGATIVE_REGULATION_OF_CELL_DEATH
	GO_bp	GO_CHEMICAL_HOMEOSTASIS	872	8	0.00276252	0.026154	SLC9A1:AKR1C1:ADCY4:NARFL:CCR10:GIP:ESR1:PTCH1	http://www.broadinstitute.org/gsea/msigdb/cards/GO_CHEMICAL_HOMEOSTASIS
	GO_bp	GO_REGULATION_OF_PROTEOLYSIS	709	7	0.00276515	0.026154	SUFU:PSMC3:CDC16:BST2:MAPK9:MICAL1:GNA12	http://www.broadinstitute.org/gsea/msigdb/cards/GO_REGULATION_OF_PROTEOLYSIS
	GO_bp	GO_REGULATION_OF_LIPASE_ACTIVITY	83	2	0.00278876	0.0262096	NMUR1:ESR1	http://www.broadinstitute.org/gsea/msigdb/cards/GO_REGULATION_OF_LIPASE_ACTIVITY
	GO_bp	GO_PHOSPHOLIPASE_C_ACTIVATING_G_PROTEIN_COUPLED_RECEPTOR_SIGNALING_PATHWAY	83	2	0.00278876	0.0262096	NMUR1:ESR1	http://www.broadinstitute.org/gsea/msigdb/cards/GO_PHOSPHOLIPASE_C_ACTIVATING_G_PROTEIN_COUPLED_RECEPTOR_SIGNALING_PATHWAY
	GO_bp	GO_NUCLEOSIDE_MONOPHOSPHATE_BIOSYNTHETIC_PROCESS	83	2	0.00278876	0.0262096	CMPK1:ATP5G1	http://www.broadinstitute.org/gsea/msigdb/cards/GO_NUCLEOSIDE_MONOPHOSPHATE_BIOSYNTHETIC_PROCESS
	GO_bp	GO_DEPHOSPHORYLATION	285	4	0.00281268	0.0263255	CTDSP2:PPP3R1:TAB1:INPP5E	http://www.broadinstitute.org/gsea/msigdb/cards/GO_DEPHOSPHORYLATION
	GO_bp	GO_RESPONSE_TO_CYTOKINE	711	7	0.00281296	0.0263255	TRIM8:PSMC3:CREBBP:CCR10:BST2:RQCD1:MAPK9	http://www.broadinstitute.org/gsea/msigdb/cards/GO_RESPONSE_TO_CYTOKINE
	GO_bp	GO_REGULATION_OF_CYTOKINE_PRODUCTION	559	6	0.00286896	0.0267248	MAST2:IL23A:CREBBP:BST2:NCL:MAPK9	http://www.broadinstitute.org/gsea/msigdb/cards/GO_REGULATION_OF_CYTOKINE_PRODUCTION
	GO_bp	GO_POSITIVE_REGULATION_OF_CELL_CYCLE_ARREST	85	2	0.00298333	0.0270635	RQCD1:PCBP4	http://www.broadinstitute.org/gsea/msigdb/cards/GO_POSITIVE_REGULATION_OF_CELL_CYCLE_ARREST
	GO_bp	GO_CELL_DEVELOPMENT	1425	11	0.00308285	0.0278561	LAMC1:LRRK1:CNTNAP1:RAMP2:FZD2:LIMS1:GDF5:CPNE1:MAPK9:HEY2:ESR1	http://www.broadinstitute.org/gsea/msigdb/cards/GO_CELL_DEVELOPMENT
	GO_bp	GO_NEGATIVE_REGULATION_OF_PHOSPHORYLATION	422	5	0.00308326	0.0278561	PPIF:CTDSP2:LRRK1:LEMD2:MICAL1	http://www.broadinstitute.org/gsea/msigdb/cards/GO_NEGATIVE_REGULATION_OF_PHOSPHORYLATION
	GO_bp	GO_RESPONSE_TO_LIPID	887	8	0.00309184	0.0278769	AKR1C2:HSD11B2:RAMP2:GIP:NCL:MAPK9:ESR1:PTCH1	http://www.broadinstitute.org/gsea/msigdb/cards/GO_RESPONSE_TO_LIPID
	GO_bp	GO_POSITIVE_REGULATION_OF_I_KAPPAB_KINASE_NF_KAPPAB_SIGNALING	179	3	0.00318093	0.0281208	TRIM8:IL23A:BST2	http://www.broadinstitute.org/gsea/msigdb/cards/GO_POSITIVE_REGULATION_OF_I_KAPPAB_KINASE_NF_KAPPAB_SIGNALING
	GO_bp	GO_TISSUE_REMODELING	87	2	0.00318605	0.0281208	IL23A:LRRK1	http://www.broadinstitute.org/gsea/msigdb/cards/GO_TISSUE_REMODELING
	GO_bp	GO_REGULATION_OF_STEM_CELL_PROLIFERATION	88	2	0.0032905	0.0289616	LTBP3:OVOL1	http://www.broadinstitute.org/gsea/msigdb/cards/GO_REGULATION_OF_STEM_CELL_PROLIFERATION
	GO_bp	GO_EPITHELIAL_CELL_PROLIFERATION	89	2	0.00339703	0.0295744	ESR1:PTCH1	http://www.broadinstitute.org/gsea/msigdb/cards/GO_EPITHELIAL_CELL_PROLIFERATION
	GO_bp	GO_POSITIVE_REGULATION_OF_CAMP_METABOLIC_PROCESS	89	2	0.00339703	0.0295744	ADCY4:RAMP2	http://www.broadinstitute.org/gsea/msigdb/cards/GO_POSITIVE_REGULATION_OF_CAMP_METABOLIC_PROCESS
	GO_bp	GO_NEGATIVE_REGULATION_OF_VIRAL_PROCESS	89	2	0.00339703	0.0295744	TRIM8:BST2	http://www.broadinstitute.org/gsea/msigdb/cards/GO_NEGATIVE_REGULATION_OF_VIRAL_PROCESS
	GO_bp	GO_NEGATIVE_REGULATION_OF_CELL_CYCLE	433	5	0.00349631	0.0298252	OVOL1:CTDSP2:CCNF:RQCD1:PCBP4	http://www.broadinstitute.org/gsea/msigdb/cards/GO_NEGATIVE_REGULATION_OF_CELL_CYCLE
	GO_bp	GO_REGULATION_OF_CELL_MATRIX_ADHESION	90	2	0.00350565	0.0298252	SLC9A1:LIMS1	http://www.broadinstitute.org/gsea/msigdb/cards/GO_REGULATION_OF_CELL_MATRIX_ADHESION
	GO_bp	GO_AXIS_SPECIFICATION	90	2	0.00350565	0.0298252	HEY2:PTCH1	http://www.broadinstitute.org/gsea/msigdb/cards/GO_AXIS_SPECIFICATION
	GO_bp	GO_ESTABLISHMENT_OF_PROTEIN_LOCALIZATION_TO_PLASMA_MEMBRANE	90	2	0.00350565	0.0298252	RAB26:PTCH1	http://www.broadinstitute.org/gsea/msigdb/cards/GO_ESTABLISHMENT_OF_PROTEIN_LOCALIZATION_TO_PLASMA_MEMBRANE
	GO_bp	GO_REGULATION_OF_EXOCYTOSIS	184	3	0.00350963	0.0298252	RAB26:DOC2A:SNF8	http://www.broadinstitute.org/gsea/msigdb/cards/GO_REGULATION_OF_EXOCYTOSIS
	GO_bp	GO_CELL_CYCLE_PROCESS	1081	9	0.00355551	0.0301572	PSMC3:OVOL1:HINFP:CDC16:NEK9:CCNF:RQCD1:PCBP4:HAUS3	http://www.broadinstitute.org/gsea/msigdb/cards/GO_CELL_CYCLE_PROCESS
	GO_bp	GO_POSITIVE_REGULATION_OF_PEPTIDE_SECRETION	91	2	0.00361638	0.0303444	C2CD2L:GIP	http://www.broadinstitute.org/gsea/msigdb/cards/GO_POSITIVE_REGULATION_OF_PEPTIDE_SECRETION
	GO_bp	GO_DORSAL_VENTRAL_PATTERN_FORMATION	91	2	0.00361638	0.0303444	SUFU:PTCH1	http://www.broadinstitute.org/gsea/msigdb/cards/GO_DORSAL_VENTRAL_PATTERN_FORMATION
	GO_bp	GO_CELLULAR_RESPONSE_TO_LIGHT_STIMULUS	91	2	0.00361638	0.0303444	CREBBP:MAPK9	http://www.broadinstitute.org/gsea/msigdb/cards/GO_CELLULAR_RESPONSE_TO_LIGHT_STIMULUS
	GO_bp	GO_POSITIVE_REGULATION_OF_NEURON_DIFFERENTIATION	305	4	0.00375406	0.0306122	METRN:GDF5:CPNE1:INPP5E	http://www.broadinstitute.org/gsea/msigdb/cards/GO_POSITIVE_REGULATION_OF_NEURON_DIFFERENTIATION
	GO_bp	GO_REGULATION_OF_DNA_BINDING	93	2	0.00384419	0.0312835	CPNE1:HEY2	http://www.broadinstitute.org/gsea/msigdb/cards/GO_REGULATION_OF_DNA_BINDING
	GO_bp	GO_REGULATION_OF_NERVOUS_SYSTEM_DEVELOPMENT	749	7	0.0038505	0.0312835	SUFU:METRN:FZD2:GDF5:CPNE1:HEY2:INPP5E	http://www.broadinstitute.org/gsea/msigdb/cards/GO_REGULATION_OF_NERVOUS_SYSTEM_DEVELOPMENT
	GO_bp	GO_PROTEIN_DEPHOSPHORYLATION	189	3	0.00386072	0.0313092	CTDSP2:PPP3R1:TAB1	http://www.broadinstitute.org/gsea/msigdb/cards/GO_PROTEIN_DEPHOSPHORYLATION
	GO_bp	GO_TRANSFORMING_GROWTH_FACTOR_BETA_RECEPTOR_SIGNALING_PATHWAY	94	2	0.00396131	0.0315048	GDF5:TAB1	http://www.broadinstitute.org/gsea/msigdb/cards/GO_TRANSFORMING_GROWTH_FACTOR_BETA_RECEPTOR_SIGNALING_PATHWAY
	GO_bp	GO_CARBOHYDRATE_DERIVATIVE_BIOSYNTHETIC_PROCESS	593	6	0.00396203	0.0315048	CMPK1:ADCY4:RAMP2:ATP5G1:B3GNT8:B3GNT7	http://www.broadinstitute.org/gsea/msigdb/cards/GO_CARBOHYDRATE_DERIVATIVE_BIOSYNTHETIC_PROCESS
	GO_bp	GO_REGULATION_OF_LIPID_TRANSPORT	95	2	0.00408057	0.0320947	MAPK9:PTCH1	http://www.broadinstitute.org/gsea/msigdb/cards/GO_REGULATION_OF_LIPID_TRANSPORT
	GO_bp	GO_MAINTENANCE_OF_LOCATION_IN_CELL	95	2	0.00408057	0.0320947	SUFU:SPAG4	http://www.broadinstitute.org/gsea/msigdb/cards/GO_MAINTENANCE_OF_LOCATION_IN_CELL
	GO_bp	GO_CARDIOCYTE_DIFFERENTIATION	96	2	0.00420201	0.032437	SLC9A1:HEY2	http://www.broadinstitute.org/gsea/msigdb/cards/GO_CARDIOCYTE_DIFFERENTIATION
	GO_bp	GO_SIGNAL_TRANSDUCTION_IN_RESPONSE_TO_DNA_DAMAGE	96	2	0.00420201	0.032437	RQCD1:PCBP4	http://www.broadinstitute.org/gsea/msigdb/cards/GO_SIGNAL_TRANSDUCTION_IN_RESPONSE_TO_DNA_DAMAGE
	GO_bp	GO_CYTOKINE_MEDIATED_SIGNALING_PATHWAY	450	5	0.00421393	0.032437	TRIM8:PSMC3:CCR10:BST2:RQCD1	http://www.broadinstitute.org/gsea/msigdb/cards/GO_CYTOKINE_MEDIATED_SIGNALING_PATHWAY
	GO_bp	GO_CELL_CYCLE_CHECKPOINT	194	3	0.00423488	0.032437	HINFP:RQCD1:PCBP4	http://www.broadinstitute.org/gsea/msigdb/cards/GO_CELL_CYCLE_CHECKPOINT
	GO_bp	GO_GLAND_MORPHOGENESIS	97	2	0.00432561	0.0327088	ESR1:PTCH1	http://www.broadinstitute.org/gsea/msigdb/cards/GO_GLAND_MORPHOGENESIS
	GO_bp	GO_POSITIVE_REGULATION_OF_PROTEIN_METABOLIC_PROCESS	1487	11	0.00432824	0.0327088	PSMC3:IL23A:CDC16:ADCY4:LRRK1:SNF8:GDF5:TAB1:CCNL1:MAPK9:ESR1	http://www.broadinstitute.org/gsea/msigdb/cards/GO_POSITIVE_REGULATION_OF_PROTEIN_METABOLIC_PROCESS
	GO_bp	GO_CELLULAR_RESPONSE_TO_CYTOKINE_STIMULUS	604	6	0.00437588	0.0330126	TRIM8:PSMC3:CCR10:BST2:RQCD1:MAPK9	http://www.broadinstitute.org/gsea/msigdb/cards/GO_CELLULAR_RESPONSE_TO_CYTOKINE_STIMULUS
	GO_bp	GO_SKELETAL_SYSTEM_DEVELOPMENT	454	5	0.00439754	0.0330896	SUFU:LRRK1:HSD17B1:GDF5:ESR1	http://www.broadinstitute.org/gsea/msigdb/cards/GO_SKELETAL_SYSTEM_DEVELOPMENT
	GO_bp	GO_REGULATION_OF_CELLULAR_COMPONENT_BIOGENESIS	766	7	0.00440101	0.0330896	SLC9A1:PSMC3:SNF8:LIMS1:NCL:MAPK9:HEY2	http://www.broadinstitute.org/gsea/msigdb/cards/GO_REGULATION_OF_CELLULAR_COMPONENT_BIOGENESIS
	GO_bp	GO_REGULATION_OF_CELL_PROLIFERATION	1492	11	0.00444414	0.0333574	LAMC1:AKR1C2:LTBP3:OVOL1:IL23A:LIMS1:GDF5:FRK:HEY2:ESR1:PTCH1	http://www.broadinstitute.org/gsea/msigdb/cards/GO_REGULATION_OF_CELL_PROLIFERATION
	GO_bp	GO_RESPONSE_TO_ACID_CHEMICAL	319	4	0.00453495	0.0336329	AKR1C1:AKR1C2:GIP:PTCH1	http://www.broadinstitute.org/gsea/msigdb/cards/GO_RESPONSE_TO_ACID_CHEMICAL
	GO_bp	GO_CELLULAR_RESPONSE_TO_LIPID	457	5	0.00453908	0.0336329	AKR1C2:NCL:MAPK9:ESR1:PTCH1	http://www.broadinstitute.org/gsea/msigdb/cards/GO_CELLULAR_RESPONSE_TO_LIPID
	GO_bp	GO_STRIATED_MUSCLE_CONTRACTION	99	2	0.00457941	0.0336329	SLC9A1:CCDC78	http://www.broadinstitute.org/gsea/msigdb/cards/GO_STRIATED_MUSCLE_CONTRACTION
	GO_bp	GO_REGULATION_OF_GLUCOSE_TRANSPORT	100	2	0.00470961	0.0344031	GIP:ESR1	http://www.broadinstitute.org/gsea/msigdb/cards/GO_REGULATION_OF_GLUCOSE_TRANSPORT
	GO_bp	GO_MITOTIC_DNA_INTEGRITY_CHECKPOINT	100	2	0.00470961	0.0344031	RQCD1:PCBP4	http://www.broadinstitute.org/gsea/msigdb/cards/GO_MITOTIC_DNA_INTEGRITY_CHECKPOINT
	GO_bp	GO_PROTEIN_O_LINKED_GLYCOSYLATION	100	2	0.00470961	0.0344031	B3GNT8:B3GNT7	http://www.broadinstitute.org/gsea/msigdb/cards/GO_PROTEIN_O_LINKED_GLYCOSYLATION
	GO_bp	GO_DNA_TEMPLATED_TRANSCRIPTION_INITIATION	200	3	0.0047153	0.0344031	CREBBP:HIST1H4A:ESR1	http://www.broadinstitute.org/gsea/msigdb/cards/GO_DNA_TEMPLATED_TRANSCRIPTION_INITIATION
	GO_bp	GO_TUBE_MORPHOGENESIS	323	4	0.00477782	0.034802	SUFU:FZD2:ESR1:PTCH1	http://www.broadinstitute.org/gsea/msigdb/cards/GO_TUBE_MORPHOGENESIS
	GO_bp	GO_INTRACELLULAR_PROTEIN_TRANSPORT	778	7	0.0048248	0.0349005	TOMM20:RAB26:RAMP2:SNF8:GDF5:MAPK9:PTCH1	http://www.broadinstitute.org/gsea/msigdb/cards/GO_INTRACELLULAR_PROTEIN_TRANSPORT
	GO_bp	GO_REGULATION_OF_TUMOR_NECROSIS_FACTOR_SUPERFAMILY_CYTOKINE_PRODUCTION	101	2	0.00484204	0.0349005	IL23A:NCL	http://www.broadinstitute.org/gsea/msigdb/cards/GO_REGULATION_OF_TUMOR_NECROSIS_FACTOR_SUPERFAMILY_CYTOKINE_PRODUCTION
	GO_bp	GO_PLASMA_MEMBRANE_ORGANIZATION	203	3	0.00496871	0.035493	RAB26:RAMP2:PTCH1	http://www.broadinstitute.org/gsea/msigdb/cards/GO_PLASMA_MEMBRANE_ORGANIZATION
	GO_bp	GO_RENAL_SYSTEM_PROCESS	102	2	0.0049767	0.035493	ADCY4:HSD11B2	http://www.broadinstitute.org/gsea/msigdb/cards/GO_RENAL_SYSTEM_PROCESS
	GO_bp	GO_ACTIVATION_OF_INNATE_IMMUNE_RESPONSE	204	3	0.00505517	0.035873	PSMC3:CREBBP:TAB1	http://www.broadinstitute.org/gsea/msigdb/cards/GO_ACTIVATION_OF_INNATE_IMMUNE_RESPONSE
	GO_bp	GO_ANATOMICAL_STRUCTURE_FORMATION_INVOLVED_IN_MORPHOGENESIS	957	8	0.00506076	0.035873	SUFU:CNTNAP1:RAMP2:FZD2:NCL:LEMD2:HEY2:PTCH1	http://www.broadinstitute.org/gsea/msigdb/cards/GO_ANATOMICAL_STRUCTURE_FORMATION_INVOLVED_IN_MORPHOGENESIS
	GO_bp	GO_VASCULATURE_DEVELOPMENT	468	5	0.00508695	0.035873	SUFU:RAMP2:NCL:TAB1:HEY2	http://www.broadinstitute.org/gsea/msigdb/cards/GO_VASCULATURE_DEVELOPMENT
	GO_bp	GO_STRESS_ACTIVATED_PROTEIN_KINASE_SIGNALING_CASCADE	103	2	0.0051136	0.035873	TAB1:MAPK9	http://www.broadinstitute.org/gsea/msigdb/cards/GO_STRESS_ACTIVATED_PROTEIN_KINASE_SIGNALING_CASCADE
	GO_bp	GO_ORGANIC_ACID_TRANSMEMBRANE_TRANSPORT	103	2	0.0051136	0.035873	SLC16A3:SLC22A5	http://www.broadinstitute.org/gsea/msigdb/cards/GO_ORGANIC_ACID_TRANSMEMBRANE_TRANSPORT
	GO_bp	GO_REGULATION_OF_SYMBIOSIS_ENCOMPASSING_MUTUALISM_THROUGH_PARASITISM	205	3	0.00514264	0.035873	TRIM8:SNF8:BST2	http://www.broadinstitute.org/gsea/msigdb/cards/GO_REGULATION_OF_SYMBIOSIS_ENCOMPASSING_MUTUALISM_THROUGH_PARASITISM
	GO_bp	GO_RESPONSE_TO_INSULIN	205	3	0.00514264	0.035873	SLC9A1:MAX:HSD11B2	http://www.broadinstitute.org/gsea/msigdb/cards/GO_RESPONSE_TO_INSULIN
	GO_bp	GO_CARDIAC_CHAMBER_MORPHOGENESIS	104	2	0.00525275	0.036182	FZD2:HEY2	http://www.broadinstitute.org/gsea/msigdb/cards/GO_CARDIAC_CHAMBER_MORPHOGENESIS
	GO_bp	GO_DEVELOPMENTAL_GROWTH_INVOLVED_IN_MORPHOGENESIS	104	2	0.00525275	0.036182	CPNE1:ESR1	http://www.broadinstitute.org/gsea/msigdb/cards/GO_DEVELOPMENTAL_GROWTH_INVOLVED_IN_MORPHOGENESIS
	GO_bp	GO_RESPONSE_TO_GROWTH_FACTOR	474	5	0.00540552	0.0371766	RAMP2:LIMS1:GDF5:TAB1:MAPK9	http://www.broadinstitute.org/gsea/msigdb/cards/GO_RESPONSE_TO_GROWTH_FACTOR
	GO_bp	GO_RESPONSE_TO_METAL_ION	333	4	0.00542526	0.0372546	PPIF:HSD17B1:CPNE1:MAPK9	http://www.broadinstitute.org/gsea/msigdb/cards/GO_RESPONSE_TO_METAL_ION
	GO_bp	GO_POSITIVE_REGULATION_OF_CELLULAR_COMPONENT_ORGANIZATION	1151	9	0.00549418	0.0372908	PPIF:PSMC3:METRN:ZNF205:PPP3R1:LIMS1:NMUR1:MAPK9:INPP5E	http://www.broadinstitute.org/gsea/msigdb/cards/GO_POSITIVE_REGULATION_OF_CELLULAR_COMPONENT_ORGANIZATION
	GO_bp	GO_POSITIVE_REGULATION_OF_PROTEIN_SECRETION	209	3	0.00550265	0.0372908	C2CD2L:GIP:NCL	http://www.broadinstitute.org/gsea/msigdb/cards/GO_POSITIVE_REGULATION_OF_PROTEIN_SECRETION
	GO_bp	GO_SPINAL_CORD_DEVELOPMENT	106	2	0.00553786	0.0373343	SUFU:PTCH1	http://www.broadinstitute.org/gsea/msigdb/cards/GO_SPINAL_CORD_DEVELOPMENT
	GO_bp	GO_HYDROGEN_ION_TRANSMEMBRANE_TRANSPORT	106	2	0.00553786	0.0373343	SLC9A1:ATP5G1	http://www.broadinstitute.org/gsea/msigdb/cards/GO_HYDROGEN_ION_TRANSMEMBRANE_TRANSPORT
	GO_bp	GO_RESPONSE_TO_MECHANICAL_STIMULUS	210	3	0.00559521	0.0376637	SLC9A1:MAPK9:PTCH1	http://www.broadinstitute.org/gsea/msigdb/cards/GO_RESPONSE_TO_MECHANICAL_STIMULUS
	GO_bp	GO_AMINOGLYCAN_BIOSYNTHETIC_PROCESS	107	2	0.00568383	0.0381468	B3GNT8:B3GNT7	http://www.broadinstitute.org/gsea/msigdb/cards/GO_AMINOGLYCAN_BIOSYNTHETIC_PROCESS
	GO_bp	GO_SKIN_DEVELOPMENT	211	3	0.00568881	0.0381468	SUFU:OVOL1:CNFN	http://www.broadinstitute.org/gsea/msigdb/cards/GO_SKIN_DEVELOPMENT
	GO_bp	GO_LIPID_METABOLIC_PROCESS	1157	9	0.00569278	0.0381468	AKR1C1:AKR1C2:CREBBP:HSD11B2:HSD17B1:CYP27A1:CPNE1:ESR1:INPP5E	http://www.broadinstitute.org/gsea/msigdb/cards/GO_LIPID_METABOLIC_PROCESS
	GO_bp	GO_REGULATION_OF_CYTOPLASMIC_TRANSPORT	480	5	0.00573849	0.0383497	SLC9A1:SUFU:IL23A:PPP3R1:NMUR1	http://www.broadinstitute.org/gsea/msigdb/cards/GO_REGULATION_OF_CYTOPLASMIC_TRANSPORT
	GO_bp	GO_MUCOPOLYSACCHARIDE_METABOLIC_PROCESS	108	2	0.0058321	0.0383497	SLC9A1:B3GNT7	http://www.broadinstitute.org/gsea/msigdb/cards/GO_MUCOPOLYSACCHARIDE_METABOLIC_PROCESS
	GO_bp	GO_REGULATION_OF_CELL_CYCLE_ARREST	108	2	0.0058321	0.0383497	RQCD1:PCBP4	http://www.broadinstitute.org/gsea/msigdb/cards/GO_REGULATION_OF_CELL_CYCLE_ARREST
	GO_bp	GO_LIPID_HOMEOSTASIS	108	2	0.0058321	0.0383497	AKR1C1:GIP	http://www.broadinstitute.org/gsea/msigdb/cards/GO_LIPID_HOMEOSTASIS
	GO_bp	GO_ORGANIC_HYDROXY_COMPOUND_METABOLIC_PROCESS	482	5	0.00585274	0.0383497	AKR1C1:HSD17B1:CYP27A1:SLC22A5:INPP5E	http://www.broadinstitute.org/gsea/msigdb/cards/GO_ORGANIC_HYDROXY_COMPOUND_METABOLIC_PROCESS
	GO_bp	GO_POSITIVE_REGULATION_OF_LIGASE_ACTIVITY	109	2	0.00598266	0.0391432	PSMC3:CDC16	http://www.broadinstitute.org/gsea/msigdb/cards/GO_POSITIVE_REGULATION_OF_LIGASE_ACTIVITY
	GO_bp	GO_REGULATION_OF_ESTABLISHMENT_OF_PLANAR_POLARITY	110	2	0.00613554	0.0398356	PSMC3:FZD2	http://www.broadinstitute.org/gsea/msigdb/cards/GO_REGULATION_OF_ESTABLISHMENT_OF_PLANAR_POLARITY
	GO_bp	GO_RESPONSE_TO_ESTROGEN	217	3	0.00627242	0.0403242	RAMP2:ESR1:PTCH1	http://www.broadinstitute.org/gsea/msigdb/cards/GO_RESPONSE_TO_ESTROGEN
	GO_bp	GO_CELLULAR_PROTEIN_COMPLEX_ASSEMBLY	345	4	0.00628135	0.0403242	TOMM20:NDUFAF1:TPPP3:TUBG2	http://www.broadinstitute.org/gsea/msigdb/cards/GO_CELLULAR_PROTEIN_COMPLEX_ASSEMBLY
	GO_bp	GO_CHROMATIN_ORGANIZATION	647	6	0.00631452	0.0404786	CREBBP:UBN1:HIST1H4A:HIST1H1D:HIST1H2BM:ESR1	http://www.broadinstitute.org/gsea/msigdb/cards/GO_CHROMATIN_ORGANIZATION
	GO_bp	GO_REGULATION_OF_OSTEOBLAST_DIFFERENTIATION	112	2	0.00644826	0.0412763	SUFU:PTCH1	http://www.broadinstitute.org/gsea/msigdb/cards/GO_REGULATION_OF_OSTEOBLAST_DIFFERENTIATION
	GO_bp	GO_SYSTEM_PROCESS	1777	12	0.00676076	0.04254	SLC9A1:AKR1C1:ADCY4:CCDC78:HSD11B2:CNTNAP1:RAMP2:FZD2:GIP:NMUR1:CCDC50:HEY2	http://www.broadinstitute.org/gsea/msigdb/cards/GO_SYSTEM_PROCESS
	GO_bp	GO_REGULATION_OF_EMBRYONIC_DEVELOPMENT	114	2	0.00677034	0.04254	SUFU:FZD2	http://www.broadinstitute.org/gsea/msigdb/cards/GO_REGULATION_OF_EMBRYONIC_DEVELOPMENT
	GO_bp	GO_NOTCH_SIGNALING_PATHWAY	114	2	0.00677034	0.04254	CREBBP:HEY2	http://www.broadinstitute.org/gsea/msigdb/cards/GO_NOTCH_SIGNALING_PATHWAY
	GO_bp	GO_RESPONSE_TO_INTERLEUKIN_1	114	2	0.00677034	0.04254	CREBBP:MAPK9	http://www.broadinstitute.org/gsea/msigdb/cards/GO_RESPONSE_TO_INTERLEUKIN_1
	GO_bp	GO_REGULATION_OF_MAPK_CASCADE	657	6	0.00684511	0.0427206	SNF8:GDF5:TAB1:MAPK9:LEMD2:ESR1	http://www.broadinstitute.org/gsea/msigdb/cards/GO_REGULATION_OF_MAPK_CASCADE
	GO_bp	GO_RESPONSE_TO_CALCIUM_ION	115	2	0.0069349	0.0427861	PPIF:CPNE1	http://www.broadinstitute.org/gsea/msigdb/cards/GO_RESPONSE_TO_CALCIUM_ION
	GO_bp	GO_NEGATIVE_REGULATION_OF_EPITHELIAL_CELL_PROLIFERATION	115	2	0.0069349	0.0427861	GDF5:PTCH1	http://www.broadinstitute.org/gsea/msigdb/cards/GO_NEGATIVE_REGULATION_OF_EPITHELIAL_CELL_PROLIFERATION
	GO_bp	GO_CELLULAR_RESPONSE_TO_ALCOHOL	115	2	0.0069349	0.0427861	ESR1:PTCH1	http://www.broadinstitute.org/gsea/msigdb/cards/GO_CELLULAR_RESPONSE_TO_ALCOHOL
	GO_bp	GO_MONOCARBOXYLIC_ACID_METABOLIC_PROCESS	502	5	0.00708856	0.0436734	AKR1C1:AKR1C2:SLC16A3:CYP27A1:SLC22A5	http://www.broadinstitute.org/gsea/msigdb/cards/GO_MONOCARBOXYLIC_ACID_METABOLIC_PROCESS
	GO_bp	GO_NUCLEOSIDE_TRIPHOSPHATE_METABOLIC_PROCESS	226	3	0.00722038	0.043884	CMPK1:NDUFAF1:ATP5G1	http://www.broadinstitute.org/gsea/msigdb/cards/GO_NUCLEOSIDE_TRIPHOSPHATE_METABOLIC_PROCESS
	GO_bp	GO_REGULATION_OF_CELL_DEVELOPMENT	834	7	0.00723169	0.043884	METRN:LIMS1:GDF5:CPNE1:MAPK9:HEY2:INPP5E	http://www.broadinstitute.org/gsea/msigdb/cards/GO_REGULATION_OF_CELL_DEVELOPMENT
	GO_bp	GO_MAMMARY_GLAND_DEVELOPMENT	117	2	0.00727113	0.043884	ESR1:PTCH1	http://www.broadinstitute.org/gsea/msigdb/cards/GO_MAMMARY_GLAND_DEVELOPMENT
	GO_bp	GO_POSITIVE_REGULATION_OF_HORMONE_SECRETION	117	2	0.00727113	0.043884	C2CD2L:GIP	http://www.broadinstitute.org/gsea/msigdb/cards/GO_POSITIVE_REGULATION_OF_HORMONE_SECRETION
	GO_bp	GO_CELL_FATE_COMMITMENT	227	3	0.00733121	0.0440706	SUFU:HEY2:PTCH1	http://www.broadinstitute.org/gsea/msigdb/cards/GO_CELL_FATE_COMMITMENT
	GO_bp	GO_CYTOSKELETON_ORGANIZATION	836	7	0.00733185	0.0440706	MAST2:TPPP3:TUBG2:CNTNAP1:SPAG4:HAUS3:MICAL1	http://www.broadinstitute.org/gsea/msigdb/cards/GO_CYTOSKELETON_ORGANIZATION
	GO_bp	GO_PEPTIDYL_AMINO_ACID_MODIFICATION	836	7	0.00733185	0.0440706	MAST2:PPIF:CREBBP:TTLL4:P4HA2:HIST1H1D:FRK	http://www.broadinstitute.org/gsea/msigdb/cards/GO_PEPTIDYL_AMINO_ACID_MODIFICATION
	GO_bp	GO_ANION_TRANSPORT	507	5	0.00742499	0.04457	AKR1C1:SLC16A3:NMUR1:SLC10A4:SLC22A5	http://www.broadinstitute.org/gsea/msigdb/cards/GO_ANION_TRANSPORT
	GO_bp	GO_ESTABLISHMENT_OF_PROTEIN_LOCALIZATION_TO_ORGANELLE	360	4	0.00747982	0.0448205	TOMM20:SNF8:GDF5:MAPK9	http://www.broadinstitute.org/gsea/msigdb/cards/GO_ESTABLISHMENT_OF_PROTEIN_LOCALIZATION_TO_ORGANELLE
	GO_bp	GO_ORGAN_MORPHOGENESIS	840	7	0.00753531	0.0448205	SUFU:FZD2:TAB1:LEMD2:HEY2:ESR1:PTCH1	http://www.broadinstitute.org/gsea/msigdb/cards/GO_ORGAN_MORPHOGENESIS
	GO_bp	GO_MITOTIC_NUCLEAR_DIVISION	361	4	0.00756499	0.0448205	CDC16:NEK9:CCNF:HAUS3	http://www.broadinstitute.org/gsea/msigdb/cards/GO_MITOTIC_NUCLEAR_DIVISION
	GO_bp	GO_CELL_PROLIFERATION	670	6	0.00758368	0.0448205	IL23A:CDC16:CREBBP:BST2:ESR1:PTCH1	http://www.broadinstitute.org/gsea/msigdb/cards/GO_CELL_PROLIFERATION
	GO_bp	GO_POSITIVE_REGULATION_OF_CANONICAL_WNT_SIGNALING_PATHWAY	119	2	0.00761686	0.0448205	PSMC3:LRRK1	http://www.broadinstitute.org/gsea/msigdb/cards/GO_POSITIVE_REGULATION_OF_CANONICAL_WNT_SIGNALING_PATHWAY
	GO_bp	GO_REGULATION_OF_APOPTOTIC_SIGNALING_PATHWAY	362	4	0.00765084	0.0448337	PPIF:ZNF205:PPP3R1:MAPK9	http://www.broadinstitute.org/gsea/msigdb/cards/GO_REGULATION_OF_APOPTOTIC_SIGNALING_PATHWAY
	GO_bp	GO_RESPONSE_TO_ABIOTIC_STIMULUS	1023	8	0.00770338	0.045082	SLC9A1:NARFL:CREBBP:HSD11B2:RAMP2:GIP:MAPK9:PTCH1	http://www.broadinstitute.org/gsea/msigdb/cards/GO_RESPONSE_TO_ABIOTIC_STIMULUS
	GO_bp	GO_RNA_MODIFICATION	120	2	0.00779332	0.0454884	RPUSD1:THUMPD1	http://www.broadinstitute.org/gsea/msigdb/cards/GO_RNA_MODIFICATION
	GO_bp	GO_GLYCOSYL_COMPOUND_BIOSYNTHETIC_PROCESS	120	2	0.00779332	0.0454884	CMPK1:ATP5G1	http://www.broadinstitute.org/gsea/msigdb/cards/GO_GLYCOSYL_COMPOUND_BIOSYNTHETIC_PROCESS
	GO_bp	GO_POSITIVE_REGULATION_OF_DEFENSE_RESPONSE	364	4	0.00782456	0.0456107	PSMC3:IL23A:CREBBP:TAB1	http://www.broadinstitute.org/gsea/msigdb/cards/GO_POSITIVE_REGULATION_OF_DEFENSE_RESPONSE
	GO_bp	GO_REGULATION_OF_IMMUNE_RESPONSE	848	7	0.00795501	0.0461009	PSMC3:IL23A:CREBBP:BST2:PPP3R1:TAB1:MAPK9	http://www.broadinstitute.org/gsea/msigdb/cards/GO_REGULATION_OF_IMMUNE_RESPONSE
	GO_bp	GO_REGULATION_OF_EPITHELIAL_CELL_DIFFERENTIATION	121	2	0.00797218	0.0461009	HEY2:PTCH1	http://www.broadinstitute.org/gsea/msigdb/cards/GO_REGULATION_OF_EPITHELIAL_CELL_DIFFERENTIATION
	GO_bp	GO_MUSCLE_CONTRACTION	233	3	0.00801983	0.0461009	SLC9A1:CCDC78:NMUR1	http://www.broadinstitute.org/gsea/msigdb/cards/GO_MUSCLE_CONTRACTION
	GO_bp	GO_POSITIVE_REGULATION_OF_CYTOKINE_PRODUCTION	369	4	0.00827087	0.0474639	IL23A:CREBBP:NCL:MAPK9	http://www.broadinstitute.org/gsea/msigdb/cards/GO_POSITIVE_REGULATION_OF_CYTOKINE_PRODUCTION
	GO_bp	GO_MULTICELLULAR_ORGANISMAL_SIGNALING	123	2	0.00833713	0.0477823	SLC9A1:CNTNAP1	http://www.broadinstitute.org/gsea/msigdb/cards/GO_MULTICELLULAR_ORGANISMAL_SIGNALING
	GO_bp	GO_PHOSPHORYLATION	1227	9	0.00845097	0.0481239	MAST2:CMPK1:PSMC3:NEK9:NDUFAF1:LRRK1:TAB1:MAPK9:FRK	http://www.broadinstitute.org/gsea/msigdb/cards/GO_PHOSPHORYLATION
	GO_bp	GO_MICROTUBULE_BASED_PROCESS	522	5	0.00850357	0.0483613	NEK9:CCDC78:TPPP3:TUBG2:HAUS3	http://www.broadinstitute.org/gsea/msigdb/cards/GO_MICROTUBULE_BASED_PROCESS
	GO_bp	GO_NUCLEOSIDE_MONOPHOSPHATE_METABOLIC_PROCESS	239	3	0.00874966	0.0495751	CMPK1:NDUFAF1:ATP5G1	http://www.broadinstitute.org/gsea/msigdb/cards/GO_NUCLEOSIDE_MONOPHOSPHATE_METABOLIC_PROCESS
	GO_bp	GO_RESPONSE_TO_UV	126	2	0.00890275	0.0499906	CREBBP:MAPK9	http://www.broadinstitute.org/gsea/msigdb/cards/GO_RESPONSE_TO_UV
	KEGG	KEGG_STEROID_HORMONE_BIOSYNTHESIS	55	4	1.19219e-06	0.000221748	AKR1C1:AKR1C2:HSD11B2:HSD17B1	http://www.broadinstitute.org/gsea/msigdb/cards/KEGG_STEROID_HORMONE_BIOSYNTHESIS
	KEGG	KEGG_PATHWAYS_IN_CANCER	325	7	1.4871e-05	0.001383	LAMC1:SUFU:MAX:CREBBP:FZD2:MAPK9:PTCH1	http://www.broadinstitute.org/gsea/msigdb/cards/KEGG_PATHWAYS_IN_CANCER
	KEGG	KEGG_BASAL_CELL_CARCINOMA	55	3	3.60893e-05	0.00223753	SUFU:FZD2:PTCH1	http://www.broadinstitute.org/gsea/msigdb/cards/KEGG_BASAL_CELL_CARCINOMA
	KEGG	KEGG_WNT_SIGNALING_PATHWAY	149	4	0.000152495	0.00709103	CREBBP:FZD2:PPP3R1:MAPK9	http://www.broadinstitute.org/gsea/msigdb/cards/KEGG_WNT_SIGNALING_PATHWAY
	KEGG	KEGG_PROGESTERONE_MEDIATED_OOCYTE_MATURATION	85	3	0.000198274	0.0073758	CDC16:ADCY4:MAPK9	http://www.broadinstitute.org/gsea/msigdb/cards/KEGG_PROGESTERONE_MEDIATED_OOCYTE_MATURATION
	KEGG	KEGG_MAPK_SIGNALING_PATHWAY	267	5	0.000294376	0.00912566	MAX:PPP3R1:TAB1:MAPK9:GNA12	http://www.broadinstitute.org/gsea/msigdb/cards/KEGG_MAPK_SIGNALING_PATHWAY
	KEGG	KEGG_MELANOGENESIS	101	3	0.000383655	0.0101943	ADCY4:CREBBP:FZD2	http://www.broadinstitute.org/gsea/msigdb/cards/KEGG_MELANOGENESIS
	KEGG	KEGG_OOCYTE_MEIOSIS	112	3	0.000567303	0.01295	CDC16:ADCY4:PPP3R1	http://www.broadinstitute.org/gsea/msigdb/cards/KEGG_OOCYTE_MEIOSIS
	KEGG	KEGG_VASCULAR_SMOOTH_MUSCLE_CONTRACTION	115	3	0.000626615	0.01295	ADCY4:RAMP2:GNA12	http://www.broadinstitute.org/gsea/msigdb/cards/KEGG_VASCULAR_SMOOTH_MUSCLE_CONTRACTION
	KEGG	KEGG_HEDGEHOG_SIGNALING_PATHWAY	56	2	0.000898505	0.0167122	SUFU:PTCH1	http://www.broadinstitute.org/gsea/msigdb/cards/KEGG_HEDGEHOG_SIGNALING_PATHWAY
	KEGG	KEGG_NOD_LIKE_RECEPTOR_SIGNALING_PATHWAY	62	2	0.00120808	0.0186125	TAB1:MAPK9	http://www.broadinstitute.org/gsea/msigdb/cards/KEGG_NOD_LIKE_RECEPTOR_SIGNALING_PATHWAY
	KEGG	KEGG_METABOLISM_OF_XENOBIOTICS_BY_CYTOCHROME_P450	70	2	0.00171482	0.0212638	AKR1C1:AKR1C2	http://www.broadinstitute.org/gsea/msigdb/cards/KEGG_METABOLISM_OF_XENOBIOTICS_BY_CYTOCHROME_P450
	KEGG	KEGG_LONG_TERM_POTENTIATION	70	2	0.00171482	0.0212638	CREBBP:PPP3R1	http://www.broadinstitute.org/gsea/msigdb/cards/KEGG_LONG_TERM_POTENTIATION
	KEGG	KEGG_SMALL_CELL_LUNG_CANCER	84	2	0.00288503	0.0326411	LAMC1:MAX	http://www.broadinstitute.org/gsea/msigdb/cards/KEGG_SMALL_CELL_LUNG_CANCER
	KEGG	KEGG_TGF_BETA_SIGNALING_PATHWAY	85	2	0.00298333	0.0326411	CREBBP:GDF5	http://www.broadinstitute.org/gsea/msigdb/cards/KEGG_TGF_BETA_SIGNALING_PATHWAY
	KEGG	KEGG_GNRH_SIGNALING_PATHWAY	101	2	0.00484204	0.0487193	ADCY4:MAPK9	http://www.broadinstitute.org/gsea/msigdb/cards/KEGG_GNRH_SIGNALING_PATHWAY
	KEGG	KEGG_TOLL_LIKE_RECEPTOR_SIGNALING_PATHWAY	102	2	0.0049767	0.0487193	TAB1:MAPK9	http://www.broadinstitute.org/gsea/msigdb/cards/KEGG_TOLL_LIKE_RECEPTOR_SIGNALING_PATHWAY
BMI	GO_bp	GO_APOPTOTIC_MITOCHONDRIAL_CHANGES	57	2	1.81546e-06	0.00393124	ATP2A1:ERBB4	http://www.broadinstitute.org/gsea/msigdb/cards/GO_APOPTOTIC_MITOCHONDRIAL_CHANGES
	GO_bp	GO_STEROID_METABOLIC_PROCESS	237	3	2.59693e-06	0.00393124	APOBR:SULT1A1:HSD3B7	http://www.broadinstitute.org/gsea/msigdb/cards/GO_STEROID_METABOLIC_PROCESS
	GO_bp	GO_PROTEIN_COMPLEX_BIOGENESIS	1124	5	4.12656e-06	0.00393124	NDUFS3:CREBBP:NUPR1:KCNJ12:KCTD15	http://www.broadinstitute.org/gsea/msigdb/cards/GO_PROTEIN_COMPLEX_BIOGENESIS
	GO_bp	GO_LIPID_METABOLIC_PROCESS	1157	5	4.87456e-06	0.00393124	CREBBP:APOBR:SULT1A1:HSD3B7:ERBB4	http://www.broadinstitute.org/gsea/msigdb/cards/GO_LIPID_METABOLIC_PROCESS
	GO_bp	GO_MACROMOLECULAR_COMPLEX_ASSEMBLY	1388	5	1.38232e-05	0.00393124	NDUFS3:CREBBP:NUPR1:KCNJ12:KCTD15	http://www.broadinstitute.org/gsea/msigdb/cards/GO_MACROMOLECULAR_COMPLEX_ASSEMBLY
	GO_bp	GO_POSITIVE_REGULATION_OF_MITOTIC_CELL_CYCLE	123	2	1.84614e-05	0.00393124	CREBBP:SH2B1	http://www.broadinstitute.org/gsea/msigdb/cards/GO_POSITIVE_REGULATION_OF_MITOTIC_CELL_CYCLE
	GO_bp	GO_PROTEIN_ACETYLATION	124	2	1.89143e-05	0.00393124	CREBBP:NUPR1	http://www.broadinstitute.org/gsea/msigdb/cards/GO_PROTEIN_ACETYLATION
	GO_bp	GO_PURINE_CONTAINING_COMPOUND_METABOLIC_PROCESS	394	3	1.92628e-05	0.00393124	NDUFS3:SULT1A1:ADCY3	http://www.broadinstitute.org/gsea/msigdb/cards/GO_PURINE_CONTAINING_COMPOUND_METABOLIC_PROCESS
	GO_bp	GO_PROTEIN_COMPLEX_SUBUNIT_ORGANIZATION	1517	5	2.29043e-05	0.00393124	NDUFS3:CREBBP:NUPR1:KCNJ12:KCTD15	http://www.broadinstitute.org/gsea/msigdb/cards/GO_PROTEIN_COMPLEX_SUBUNIT_ORGANIZATION
	GO_bp	GO_ORGANOPHOSPHATE_METABOLIC_PROCESS	883	4	2.41146e-05	0.00396194	NDUFS3:SULT1A1:ADCY3:ERBB4	http://www.broadinstitute.org/gsea/msigdb/cards/GO_ORGANOPHOSPHATE_METABOLIC_PROCESS
	GO_bp	GO_INTRACELLULAR_SIGNAL_TRANSDUCTION	1568	5	2.76186e-05	0.00419679	NUPR1:SH2B1:ATP2A1:ADCY3:ERBB4	http://www.broadinstitute.org/gsea/msigdb/cards/GO_INTRACELLULAR_SIGNAL_TRANSDUCTION
	GO_bp	GO_INTRINSIC_APOPTOTIC_SIGNALING_PATHWAY	151	2	3.40684e-05	0.00431793	NUPR1:ATP2A1	http://www.broadinstitute.org/gsea/msigdb/cards/GO_INTRINSIC_APOPTOTIC_SIGNALING_PATHWAY
	GO_bp	GO_PROTEIN_ACYLATION	154	2	3.61259e-05	0.00445152	CREBBP:NUPR1	http://www.broadinstitute.org/gsea/msigdb/cards/GO_PROTEIN_ACYLATION
	GO_bp	GO_ORGANIC_HYDROXY_COMPOUND_METABOLIC_PROCESS	482	3	4.23165e-05	0.00474659	APOBR:SULT1A1:HSD3B7	http://www.broadinstitute.org/gsea/msigdb/cards/GO_ORGANIC_HYDROXY_COMPOUND_METABOLIC_PROCESS
	GO_bp	GO_REGULATION_OF_BODY_FLUID_LEVELS	506	3	5.11157e-05	0.00529816	SH2B1:ADCY3:ERBB4	http://www.broadinstitute.org/gsea/msigdb/cards/GO_REGULATION_OF_BODY_FLUID_LEVELS
	GO_bp	GO_SMALL_MOLECULE_METABOLIC_PROCESS	1764	5	5.361e-05	0.00529816	NDUFS3:APOBR:SULT1A1:HSD3B7:ADCY3	http://www.broadinstitute.org/gsea/msigdb/cards/GO_SMALL_MOLECULE_METABOLIC_PROCESS
	GO_bp	GO_NUCLEOBASE_CONTAINING_SMALL_MOLECULE_METABOLIC_PROCESS	533	3	6.25412e-05	0.00543271	NDUFS3:SULT1A1:ADCY3	http://www.broadinstitute.org/gsea/msigdb/cards/GO_NUCLEOBASE_CONTAINING_SMALL_MOLECULE_METABOLIC_PROCESS
	GO_bp	GO_MITOCHONDRION_ORGANIZATION	594	3	9.51094e-05	0.0063925	NDUFS3:ATP2A1:ERBB4	http://www.broadinstitute.org/gsea/msigdb/cards/GO_MITOCHONDRION_ORGANIZATION
	GO_bp	GO_REGULATION_OF_HEART_CONTRACTION	221	2	0.000105575	0.0066376	ATP2A1:KCNJ12	http://www.broadinstitute.org/gsea/msigdb/cards/GO_REGULATION_OF_HEART_CONTRACTION
	GO_bp	GO_POSITIVE_REGULATION_OF_CELL_CYCLE_PROCESS	247	2	0.000146624	0.00756306	CREBBP:SH2B1	http://www.broadinstitute.org/gsea/msigdb/cards/GO_POSITIVE_REGULATION_OF_CELL_CYCLE_PROCESS
	GO_bp	GO_PROTEIN_HOMOOLIGOMERIZATION	248	2	0.000148381	0.00756573	KCNJ12:KCTD15	http://www.broadinstitute.org/gsea/msigdb/cards/GO_PROTEIN_HOMOOLIGOMERIZATION
	GO_bp	GO_POSITIVE_REGULATION_OF_MULTICELLULAR_ORGANISMAL_PROCESS	1391	4	0.00020775	0.00940385	CREBBP:IL27:ATP2A1:ERBB4	http://www.broadinstitute.org/gsea/msigdb/cards/GO_POSITIVE_REGULATION_OF_MULTICELLULAR_ORGANISMAL_PROCESS
	GO_bp	GO_MUSCLE_SYSTEM_PROCESS	282	2	0.000216581	0.00951241	ATP2A1:KCNJ12	http://www.broadinstitute.org/gsea/msigdb/cards/GO_MUSCLE_SYSTEM_PROCESS
	GO_bp	GO_APOPTOTIC_SIGNALING_PATHWAY	288	2	0.000230398	0.00968393	NUPR1:ATP2A1	http://www.broadinstitute.org/gsea/msigdb/cards/GO_APOPTOTIC_SIGNALING_PATHWAY
	GO_bp	GO_REGULATION_OF_BLOOD_CIRCULATION	295	2	0.000247227	0.0102495	ATP2A1:KCNJ12	http://www.broadinstitute.org/gsea/msigdb/cards/GO_REGULATION_OF_BLOOD_CIRCULATION
	GO_bp	GO_REGULATION_OF_CELL_DEATH	1471	4	0.000269582	0.0107735	NDUFS3:CREBBP:NUPR1:ERBB4	http://www.broadinstitute.org/gsea/msigdb/cards/GO_REGULATION_OF_CELL_DEATH
	GO_bp	GO_POSITIVE_REGULATION_OF_PROTEIN_METABOLIC_PROCESS	1487	4	0.00028348	0.0109349	IL27:NUPR1:ADCY3:ERBB4	http://www.broadinstitute.org/gsea/msigdb/cards/GO_POSITIVE_REGULATION_OF_PROTEIN_METABOLIC_PROCESS
	GO_bp	GO_POSITIVE_REGULATION_OF_CELL_CYCLE	332	2	0.000349474	0.0122518	CREBBP:SH2B1	http://www.broadinstitute.org/gsea/msigdb/cards/GO_POSITIVE_REGULATION_OF_CELL_CYCLE
	GO_bp	GO_GLYCEROLIPID_METABOLIC_PROCESS	356	2	0.000428492	0.0132518	APOBR:ERBB4	http://www.broadinstitute.org/gsea/msigdb/cards/GO_GLYCEROLIPID_METABOLIC_PROCESS
	GO_bp	GO_GLYCOSYL_COMPOUND_METABOLIC_PROCESS	368	2	0.000471974	0.0138882	NDUFS3:SULT1A1	http://www.broadinstitute.org/gsea/msigdb/cards/GO_GLYCOSYL_COMPOUND_METABOLIC_PROCESS
	GO_bp	GO_POSITIVE_REGULATION_OF_CYTOKINE_PRODUCTION	369	2	0.000475721	0.0138882	CREBBP:IL27	http://www.broadinstitute.org/gsea/msigdb/cards/GO_POSITIVE_REGULATION_OF_CYTOKINE_PRODUCTION
	GO_bp	GO_CELLULAR_LIPID_METABOLIC_PROCESS	912	3	0.000489399	0.0140972	CREBBP:APOBR:ERBB4	http://www.broadinstitute.org/gsea/msigdb/cards/GO_CELLULAR_LIPID_METABOLIC_PROCESS
	GO_bp	GO_REGULATION_OF_CELL_CYCLE	949	3	0.000568574	0.0157637	CREBBP:NUPR1:SH2B1	http://www.broadinstitute.org/gsea/msigdb/cards/GO_REGULATION_OF_CELL_CYCLE
	GO_bp	GO_GROWTH	410	2	0.000646262	0.0174176	NUPR1:ERBB4	http://www.broadinstitute.org/gsea/msigdb/cards/GO_GROWTH
	GO_bp	GO_POSITIVE_REGULATION_OF_BIOSYNTHETIC_PROCESS	1800	4	0.000683388	0.0179379	CREBBP:IL27:ADCY3:ERBB4	http://www.broadinstitute.org/gsea/msigdb/cards/GO_POSITIVE_REGULATION_OF_BIOSYNTHETIC_PROCESS
	GO_bp	GO_CELL_DEATH	1000	3	0.000692222	0.0180629	NUPR1:ATP2A1:ERBB4	http://www.broadinstitute.org/gsea/msigdb/cards/GO_CELL_DEATH
	GO_bp	GO_PROTEIN_OLIGOMERIZATION	432	2	0.000752	0.0189538	KCNJ12:KCTD15	http://www.broadinstitute.org/gsea/msigdb/cards/GO_PROTEIN_OLIGOMERIZATION
	GO_bp	GO_CARBOHYDRATE_DERIVATIVE_METABOLIC_PROCESS	1043	3	0.000810498	0.0199743	NDUFS3:SULT1A1:ADCY3	http://www.broadinstitute.org/gsea/msigdb/cards/GO_CARBOHYDRATE_DERIVATIVE_METABOLIC_PROCESS
	GO_bp	GO_INFLAMMATORY_RESPONSE	452	2	0.000857207	0.0207791	IL27:NUPR1	http://www.broadinstitute.org/gsea/msigdb/cards/GO_INFLAMMATORY_RESPONSE
	GO_bp	GO_REGULATION_OF_MITOTIC_CELL_CYCLE	468	2	0.000947813	0.0221289	CREBBP:SH2B1	http://www.broadinstitute.org/gsea/msigdb/cards/GO_REGULATION_OF_MITOTIC_CELL_CYCLE
	GO_bp	GO_WOUND_HEALING	470	2	0.000959549	0.0222857	SH2B1:ERBB4	http://www.broadinstitute.org/gsea/msigdb/cards/GO_WOUND_HEALING
	GO_bp	GO_POSITIVE_REGULATION_OF_KINASE_ACTIVITY	481	2	0.00102576	0.0233347	ADCY3:ERBB4	http://www.broadinstitute.org/gsea/msigdb/cards/GO_POSITIVE_REGULATION_OF_KINASE_ACTIVITY
	GO_bp	GO_PHOSPHATE_CONTAINING_COMPOUND_METABOLIC_PROCESS	1973	4	0.00103691	0.0234681	NDUFS3:SULT1A1:ADCY3:ERBB4	http://www.broadinstitute.org/gsea/msigdb/cards/GO_PHOSPHATE_CONTAINING_COMPOUND_METABOLIC_PROCESS
	GO_bp	GO_POSITIVE_REGULATION_OF_PROTEIN_MODIFICATION_PROCESS	1131	3	0.00109636	0.0243173	NUPR1:ADCY3:ERBB4	http://www.broadinstitute.org/gsea/msigdb/cards/GO_POSITIVE_REGULATION_OF_PROTEIN_MODIFICATION_PROCESS
	GO_bp	GO_REGULATION_OF_SYSTEM_PROCESS	507	2	0.00119364	0.0260697	ATP2A1:KCNJ12	http://www.broadinstitute.org/gsea/msigdb/cards/GO_REGULATION_OF_SYSTEM_PROCESS
	GO_bp	GO_REGULATION_OF_CELL_CYCLE_PROCESS	558	2	0.00157144	0.0305971	CREBBP:SH2B1	http://www.broadinstitute.org/gsea/msigdb/cards/GO_REGULATION_OF_CELL_CYCLE_PROCESS
	GO_bp	GO_REGULATION_OF_CYTOKINE_PRODUCTION	559	2	0.00157952	0.0305971	CREBBP:IL27	http://www.broadinstitute.org/gsea/msigdb/cards/GO_REGULATION_OF_CYTOKINE_PRODUCTION
	GO_bp	GO_RESPONSE_TO_WOUNDING	563	2	0.00161207	0.031092	SH2B1:ERBB4	http://www.broadinstitute.org/gsea/msigdb/cards/GO_RESPONSE_TO_WOUNDING
	GO_bp	GO_INORGANIC_ION_TRANSMEMBRANE_TRANSPORT	581	2	0.00176381	0.0323316	ATP2A1:KCNJ12	http://www.broadinstitute.org/gsea/msigdb/cards/GO_INORGANIC_ION_TRANSMEMBRANE_TRANSPORT
	GO_bp	GO_METAL_ION_TRANSPORT	581	2	0.00176381	0.0323316	ATP2A1:KCNJ12	http://www.broadinstitute.org/gsea/msigdb/cards/GO_METAL_ION_TRANSPORT
	GO_bp	GO_HOMEOSTATIC_PROCESS	1335	3	0.00202228	0.0360274	CREBBP:ATP2A1:ADCY3	http://www.broadinstitute.org/gsea/msigdb/cards/GO_HOMEOSTATIC_PROCESS
	GO_bp	GO_POSITIVE_REGULATION_OF_TRANSFERASE_ACTIVITY	614	2	0.00206475	0.0364909	ADCY3:ERBB4	http://www.broadinstitute.org/gsea/msigdb/cards/GO_POSITIVE_REGULATION_OF_TRANSFERASE_ACTIVITY
	GO_bp	GO_REGULATION_OF_GROWTH	630	2	0.00222153	0.0383451	NDUFS3:ERBB4	http://www.broadinstitute.org/gsea/msigdb/cards/GO_REGULATION_OF_GROWTH
	GO_bp	GO_NEGATIVE_REGULATION_OF_CELL_PROLIFERATION	641	2	0.00233352	0.0396819	NUPR1:ERBB4	http://www.broadinstitute.org/gsea/msigdb/cards/GO_NEGATIVE_REGULATION_OF_CELL_PROLIFERATION
	GO_bp	GO_CELL_PROLIFERATION	670	2	0.00264554	0.0441188	CREBBP:ERBB4	http://www.broadinstitute.org/gsea/msigdb/cards/GO_CELL_PROLIFERATION
	GO_bp	GO_REGULATION_OF_CELL_PROLIFERATION	1492	3	0.00303258	0.0485651	IL27:NUPR1:ERBB4	http://www.broadinstitute.org/gsea/msigdb/cards/GO_REGULATION_OF_CELL_PROLIFERATION
	GO_bp	GO_HEAD_DEVELOPMENT	706	2	0.0030675	0.0487721	NDUFS3:ERBB4	http://www.broadinstitute.org/gsea/msigdb/cards/GO_HEAD_DEVELOPMENT
	KEGG	KEGG_CALCIUM_SIGNALING_PATHWAY	177	3	8.13081e-07	0.000151233	ATP2A1:ADCY3:ERBB4	http://www.broadinstitute.org/gsea/msigdb/cards/KEGG_CALCIUM_SIGNALING_PATHWAY
	KEGG	KEGG_MELANOGENESIS	101	2	1.0224e-05	0.000820138	CREBBP:ADCY3	http://www.broadinstitute.org/gsea/msigdb/cards/KEGG_MELANOGENESIS
	KEGG	KEGG_ALZHEIMERS_DISEASE	159	2	3.97339e-05	0.0014781	NDUFS3:ATP2A1	http://www.broadinstitute.org/gsea/msigdb/cards/KEGG_ALZHEIMERS_DISEASE
	KEGG	KEGG_HUNTINGTONS_DISEASE	174	2	5.1959e-05	0.00161073	NDUFS3:CREBBP	http://www.broadinstitute.org/gsea/msigdb/cards/KEGG_HUNTINGTONS_DISEASE
HDL	GO_bp	GO_RESPONSE_TO_ABIOTIC_STIMULUS	1023	6	2.55548e-08	0.000113361	SIPA1:PPP1R1B:MAP2K7:ANGPTL4:SLC12A5:SLC38A3	http://www.broadinstitute.org/gsea/msigdb/cards/GO_RESPONSE_TO_ABIOTIC_STIMULUS
	GO_bp	GO_ANION_TRANSMEMBRANE_TRANSPORT	251	3	1.72709e-06	0.00212187	SLC12A4:CTC-479C5.17:SLC12A5:SLC38A3	http://www.broadinstitute.org/gsea/msigdb/cards/GO_ANION_TRANSMEMBRANE_TRANSPORT
	GO_bp	GO_REGULATION_OF_LIPASE_ACTIVITY	83	2	3.57176e-06	0.00212187	ANGPTL4:ESR1	http://www.broadinstitute.org/gsea/msigdb/cards/GO_REGULATION_OF_LIPASE_ACTIVITY
	GO_bp	GO_REGULATION_OF_HYDROLASE_ACTIVITY	1325	5	3.88054e-06	0.00212187	MADD:SIPA1:ANGPTL4:ESR1:SOX7:SOX7	http://www.broadinstitute.org/gsea/msigdb/cards/GO_REGULATION_OF_HYDROLASE_ACTIVITY
	GO_bp	GO_CHLORIDE_TRANSPORT	99	2	6.0765e-06	0.00212187	SLC12A4:CTC-479C5.17:SLC12A5	http://www.broadinstitute.org/gsea/msigdb/cards/GO_CHLORIDE_TRANSPORT
	GO_bp	GO_CELLULAR_HORMONE_METABOLIC_PROCESS	104	2	7.04737e-06	0.00212187	ADH4:ESR1	http://www.broadinstitute.org/gsea/msigdb/cards/GO_CELLULAR_HORMONE_METABOLIC_PROCESS
	GO_bp	GO_REGULATION_OF_CELL_DEATH	1471	5	7.08932e-06	0.00212187	MADD:MAP2K7:ANGPTL4:ESR1:SOX7:SOX7	http://www.broadinstitute.org/gsea/msigdb/cards/GO_REGULATION_OF_CELL_DEATH
	GO_bp	GO_POSITIVE_REGULATION_OF_CATALYTIC_ACTIVITY	1515	5	8.39777e-06	0.00212187	MADD:SIPA1:MAP2K7:ESR1:SOX7:SOX7	http://www.broadinstitute.org/gsea/msigdb/cards/GO_POSITIVE_REGULATION_OF_CATALYTIC_ACTIVITY
	GO_bp	GO_POSITIVE_REGULATION_OF_HYDROLASE_ACTIVITY	904	4	1.20748e-05	0.00212187	MADD:SIPA1:ESR1:SOX7:SOX7	http://www.broadinstitute.org/gsea/msigdb/cards/GO_POSITIVE_REGULATION_OF_HYDROLASE_ACTIVITY
	GO_bp	GO_INORGANIC_ANION_TRANSPORT	128	2	1.31436e-05	0.00212187	SLC12A4:CTC-479C5.17:SLC12A5	http://www.broadinstitute.org/gsea/msigdb/cards/GO_INORGANIC_ANION_TRANSPORT
	GO_bp	GO_LEARNING	130	2	1.37685e-05	0.00212187	PPP1R1B:SLC12A5	http://www.broadinstitute.org/gsea/msigdb/cards/GO_LEARNING
	GO_bp	GO_MONOVALENT_INORGANIC_CATION_TRANSPORT	433	3	1.48829e-05	0.00212187	SLC12A4:CTC-479C5.17:SLC12A5:SLC38A3	http://www.broadinstitute.org/gsea/msigdb/cards/GO_MONOVALENT_INORGANIC_CATION_TRANSPORT
	GO_bp	GO_ACTIVATION_OF_MAPK_ACTIVITY	137	2	1.61097e-05	0.00212187	MADD:MAP2K7	http://www.broadinstitute.org/gsea/msigdb/cards/GO_ACTIVATION_OF_MAPK_ACTIVITY
	GO_bp	GO_POSITIVE_REGULATION_OF_MAPK_CASCADE	467	3	2.00169e-05	0.00212187	MADD:MAP2K7:ESR1	http://www.broadinstitute.org/gsea/msigdb/cards/GO_POSITIVE_REGULATION_OF_MAPK_CASCADE
	GO_bp	GO_RESPONSE_TO_TEMPERATURE_STIMULUS	148	2	2.02958e-05	0.00212187	MAP2K7:SLC12A5	http://www.broadinstitute.org/gsea/msigdb/cards/GO_RESPONSE_TO_TEMPERATURE_STIMULUS
	GO_bp	GO_REGULATION_OF_PROTEIN_SERINE_THREONINE_KINASE_ACTIVITY	469	3	2.03548e-05	0.00212187	MADD:PPP1R1B:MAP2K7	http://www.broadinstitute.org/gsea/msigdb/cards/GO_REGULATION_OF_PROTEIN_SERINE_THREONINE_KINASE_ACTIVITY
	GO_bp	GO_POSITIVE_REGULATION_OF_MOLECULAR_FUNCTION	1786	5	2.15183e-05	0.00212187	MADD:SIPA1:MAP2K7:ESR1:SOX7:SOX7	http://www.broadinstitute.org/gsea/msigdb/cards/GO_POSITIVE_REGULATION_OF_MOLECULAR_FUNCTION
	GO_bp	GO_POTASSIUM_ION_TRANSPORT	153	2	2.24141e-05	0.0021615	SLC12A4:CTC-479C5.17:SLC12A5	http://www.broadinstitute.org/gsea/msigdb/cards/GO_POTASSIUM_ION_TRANSPORT
	GO_bp	GO_HORMONE_METABOLIC_PROCESS	164	2	2.75762e-05	0.00226786	ADH4:ESR1	http://www.broadinstitute.org/gsea/msigdb/cards/GO_HORMONE_METABOLIC_PROCESS
	GO_bp	GO_ANION_TRANSPORT	507	3	2.76069e-05	0.00226786	SLC12A4:CTC-479C5.17:SLC12A5:SLC38A3	http://www.broadinstitute.org/gsea/msigdb/cards/GO_ANION_TRANSPORT
	GO_bp	GO_CELLULAR_RESPONSE_TO_EXTRACELLULAR_STIMULUS	188	2	4.14259e-05	0.00301255	SIPA1:SLC38A3	http://www.broadinstitute.org/gsea/msigdb/cards/GO_CELLULAR_RESPONSE_TO_EXTRACELLULAR_STIMULUS
	GO_bp	GO_REGULATION_OF_NEURON_APOPTOTIC_PROCESS	192	2	4.41039e-05	0.00305729	MAP2K7:ESR1	http://www.broadinstitute.org/gsea/msigdb/cards/GO_REGULATION_OF_NEURON_APOPTOTIC_PROCESS
	GO_bp	GO_METAL_ION_TRANSPORT	581	3	4.69579e-05	0.00309815	SLC12A4:CTC-479C5.17:SLC12A5:SLC38A3	http://www.broadinstitute.org/gsea/msigdb/cards/GO_METAL_ION_TRANSPORT
	GO_bp	GO_POSITIVE_REGULATION_OF_MAP_KINASE_ACTIVITY	206	2	5.43676e-05	0.00310694	MADD:MAP2K7	http://www.broadinstitute.org/gsea/msigdb/cards/GO_POSITIVE_REGULATION_OF_MAP_KINASE_ACTIVITY
	GO_bp	GO_MULTI_MULTICELLULAR_ORGANISM_PROCESS	213	2	6.00394e-05	0.00328808	SLC38A3:ESR1	http://www.broadinstitute.org/gsea/msigdb/cards/GO_MULTI_MULTICELLULAR_ORGANISM_PROCESS
	GO_bp	GO_REGULATION_OF_MAPK_CASCADE	657	3	7.56763e-05	0.00377191	MADD:MAP2K7:ESR1	http://www.broadinstitute.org/gsea/msigdb/cards/GO_REGULATION_OF_MAPK_CASCADE
	GO_bp	GO_HOMEOSTATIC_PROCESS	1335	4	7.82934e-05	0.00381019	SLC12A4:CTC-479C5.17:ANGPTL4:SLC12A5:ESR1	http://www.broadinstitute.org/gsea/msigdb/cards/GO_HOMEOSTATIC_PROCESS
	GO_bp	GO_CELLULAR_HOMEOSTASIS	675	3	8.40237e-05	0.0039652	SLC12A4:CTC-479C5.17:SLC12A5:ESR1	http://www.broadinstitute.org/gsea/msigdb/cards/GO_CELLULAR_HOMEOSTASIS
	GO_bp	GO_COGNITION	250	2	9.65146e-05	0.0044138	PPP1R1B:SLC12A5	http://www.broadinstitute.org/gsea/msigdb/cards/GO_COGNITION
	GO_bp	GO_REGULATION_OF_NEURON_DEATH	252	2	9.88167e-05	0.00442779	MAP2K7:ESR1	http://www.broadinstitute.org/gsea/msigdb/cards/GO_REGULATION_OF_NEURON_DEATH
	GO_bp	GO_CELLULAR_RESPONSE_TO_ABIOTIC_STIMULUS	263	2	0.000112122	0.00461453	SIPA1:SLC38A3	http://www.broadinstitute.org/gsea/msigdb/cards/GO_CELLULAR_RESPONSE_TO_ABIOTIC_STIMULUS
	GO_bp	GO_CELLULAR_RESPONSE_TO_EXTERNAL_STIMULUS	264	2	0.000113387	0.00461453	SIPA1:SLC38A3	http://www.broadinstitute.org/gsea/msigdb/cards/GO_CELLULAR_RESPONSE_TO_EXTERNAL_STIMULUS
	GO_bp	GO_POSITIVE_REGULATION_OF_PROTEIN_METABOLIC_PROCESS	1487	4	0.00013042	0.00508558	MADD:MAP2K7:ESR1:SOX7:SOX7	http://www.broadinstitute.org/gsea/msigdb/cards/GO_POSITIVE_REGULATION_OF_PROTEIN_METABOLIC_PROCESS
	GO_bp	GO_REGULATION_OF_SMALL_GTPASE_MEDIATED_SIGNAL_TRANSDUCTION	277	2	0.000130682	0.00508558	MADD:SIPA1	http://www.broadinstitute.org/gsea/msigdb/cards/GO_REGULATION_OF_SMALL_GTPASE_MEDIATED_SIGNAL_TRANSDUCTION
	GO_bp	GO_ACTIVATION_OF_PROTEIN_KINASE_ACTIVITY	279	2	0.000133486	0.00508558	MADD:MAP2K7	http://www.broadinstitute.org/gsea/msigdb/cards/GO_ACTIVATION_OF_PROTEIN_KINASE_ACTIVITY
	GO_bp	GO_RESPONSE_TO_LIGHT_STIMULUS	280	2	0.000134903	0.00508558	PPP1R1B:MAP2K7	http://www.broadinstitute.org/gsea/msigdb/cards/GO_RESPONSE_TO_LIGHT_STIMULUS
	GO_bp	GO_REGULATION_OF_KINASE_ACTIVITY	775	3	0.000143185	0.00524932	MADD:PPP1R1B:MAP2K7	http://www.broadinstitute.org/gsea/msigdb/cards/GO_REGULATION_OF_KINASE_ACTIVITY
	GO_bp	GO_POSITIVE_REGULATION_OF_PROTEIN_SERINE_THREONINE_KINASE_ACTIVITY	288	2	0.000146592	0.0053054	MADD:MAP2K7	http://www.broadinstitute.org/gsea/msigdb/cards/GO_POSITIVE_REGULATION_OF_PROTEIN_SERINE_THREONINE_KINASE_ACTIVITY
	GO_bp	GO_CATION_TRANSPORT	794	3	0.00015716	0.00540435	SLC12A4:CTC-479C5.17:SLC12A5:SLC38A3	http://www.broadinstitute.org/gsea/msigdb/cards/GO_CATION_TRANSPORT
	GO_bp	GO_CELLULAR_RESPONSE_TO_OXYGEN_CONTAINING_COMPOUND	798	3	0.000160224	0.0054256	SIPA1:MAP2K7:ESR1	http://www.broadinstitute.org/gsea/msigdb/cards/GO_CELLULAR_RESPONSE_TO_OXYGEN_CONTAINING_COMPOUND
	GO_bp	GO_ION_TRANSMEMBRANE_TRANSPORT	820	3	0.00017786	0.00567616	SLC12A4:CTC-479C5.17:SLC12A5:SLC38A3	http://www.broadinstitute.org/gsea/msigdb/cards/GO_ION_TRANSMEMBRANE_TRANSPORT
	GO_bp	GO_REGULATION_OF_PHOSPHORUS_METABOLIC_PROCESS	1615	4	0.000192319	0.00600793	MADD:PPP1R1B:MAP2K7:ESR1	http://www.broadinstitute.org/gsea/msigdb/cards/GO_REGULATION_OF_PHOSPHORUS_METABOLIC_PROCESS
	GO_bp	GO_REGULATION_OF_MAP_KINASE_ACTIVITY	318	2	0.000196271	0.00608852	MADD:MAP2K7	http://www.broadinstitute.org/gsea/msigdb/cards/GO_REGULATION_OF_MAP_KINASE_ACTIVITY
	GO_bp	GO_REGULATION_OF_INTRACELLULAR_SIGNAL_TRANSDUCTION	1651	4	0.000213252	0.00635877	MADD:SIPA1:MAP2K7:ESR1	http://www.broadinstitute.org/gsea/msigdb/cards/GO_REGULATION_OF_INTRACELLULAR_SIGNAL_TRANSDUCTION
	GO_bp	GO_MULTI_ORGANISM_REPRODUCTIVE_PROCESS	869	3	0.000222159	0.00642929	PPP1R1B:SLC38A3:ESR1	http://www.broadinstitute.org/gsea/msigdb/cards/GO_MULTI_ORGANISM_REPRODUCTIVE_PROCESS
	GO_bp	GO_DEVELOPMENTAL_GROWTH	333	2	0.00022475	0.00642929	SLC12A5:ESR1	http://www.broadinstitute.org/gsea/msigdb/cards/GO_DEVELOPMENTAL_GROWTH
	GO_bp	GO_CHEMICAL_HOMEOSTASIS	872	3	0.000225108	0.00642929	ANGPTL4:SLC12A5:ESR1	http://www.broadinstitute.org/gsea/msigdb/cards/GO_CHEMICAL_HOMEOSTASIS
	GO_bp	GO_POSITIVE_REGULATION_OF_INTRACELLULAR_SIGNAL_TRANSDUCTION	873	3	0.000226098	0.00642929	MADD:MAP2K7:ESR1	http://www.broadinstitute.org/gsea/msigdb/cards/GO_POSITIVE_REGULATION_OF_INTRACELLULAR_SIGNAL_TRANSDUCTION
	GO_bp	GO_REGULATION_OF_PROTEIN_MODIFICATION_PROCESS	1706	4	0.000248577	0.00689179	MADD:PPP1R1B:MAP2K7:ESR1	http://www.broadinstitute.org/gsea/msigdb/cards/GO_REGULATION_OF_PROTEIN_MODIFICATION_PROCESS
	GO_bp	GO_REGULATION_OF_TRANSFERASE_ACTIVITY	944	3	0.000304752	0.0079993	MADD:PPP1R1B:MAP2K7	http://www.broadinstitute.org/gsea/msigdb/cards/GO_REGULATION_OF_TRANSFERASE_ACTIVITY
	GO_bp	GO_SINGLE_ORGANISM_BEHAVIOR	383	2	0.000338709	0.00848878	PPP1R1B:SLC12A5	http://www.broadinstitute.org/gsea/msigdb/cards/GO_SINGLE_ORGANISM_BEHAVIOR
	GO_bp	GO_CELL_DEATH	1000	3	0.000379453	0.00940364	MADD:MAP2K7:SOX7:SOX7	http://www.broadinstitute.org/gsea/msigdb/cards/GO_CELL_DEATH
	GO_bp	GO_GROWTH	410	2	0.000413329	0.00985768	SLC12A5:ESR1	http://www.broadinstitute.org/gsea/msigdb/cards/GO_GROWTH
	GO_bp	GO_RESPONSE_TO_RADIATION	413	2	0.00042222	0.00992054	PPP1R1B:MAP2K7	http://www.broadinstitute.org/gsea/msigdb/cards/GO_RESPONSE_TO_RADIATION
	GO_bp	GO_POSITIVE_REGULATION_OF_PHOSPHORUS_METABOLIC_PROCESS	1033	3	0.000429201	0.0100207	MADD:MAP2K7:ESR1	http://www.broadinstitute.org/gsea/msigdb/cards/GO_POSITIVE_REGULATION_OF_PHOSPHORUS_METABOLIC_PROCESS
	GO_bp	GO_SYNAPTIC_SIGNALING	423	2	0.000452746	0.0103741	SLC12A4:CTC-479C5.17:SLC12A5	http://www.broadinstitute.org/gsea/msigdb/cards/GO_SYNAPTIC_SIGNALING
	GO_bp	GO_NEGATIVE_REGULATION_OF_MOLECULAR_FUNCTION	1078	3	0.000504396	0.0112437	PPP1R1B:ANGPTL4:ESR1	http://www.broadinstitute.org/gsea/msigdb/cards/GO_NEGATIVE_REGULATION_OF_MOLECULAR_FUNCTION
	GO_bp	GO_RESPONSE_TO_EXTRACELLULAR_STIMULUS	441	2	0.000511212	0.0113387	SIPA1:SLC38A3	http://www.broadinstitute.org/gsea/msigdb/cards/GO_RESPONSE_TO_EXTRACELLULAR_STIMULUS
	GO_bp	GO_TRANSMEMBRANE_TRANSPORT	1096	3	0.000536971	0.0118508	SLC12A4:CTC-479C5.17:SLC12A5:SLC38A3	http://www.broadinstitute.org/gsea/msigdb/cards/GO_TRANSMEMBRANE_TRANSPORT
	GO_bp	GO_POSITIVE_REGULATION_OF_PROTEIN_MODIFICATION_PROCESS	1131	3	0.000604597	0.0130829	MADD:MAP2K7:ESR1	http://www.broadinstitute.org/gsea/msigdb/cards/GO_POSITIVE_REGULATION_OF_PROTEIN_MODIFICATION_PROCESS
	GO_bp	GO_REGULATION_OF_HORMONE_LEVELS	476	2	0.000638362	0.0136143	ADH4:ESR1	http://www.broadinstitute.org/gsea/msigdb/cards/GO_REGULATION_OF_HORMONE_LEVELS
	GO_bp	GO_POSITIVE_REGULATION_OF_KINASE_ACTIVITY	481	2	0.000658028	0.0137941	MADD:MAP2K7	http://www.broadinstitute.org/gsea/msigdb/cards/GO_POSITIVE_REGULATION_OF_KINASE_ACTIVITY
	GO_bp	GO_ORGANIC_HYDROXY_COMPOUND_METABOLIC_PROCESS	482	2	0.000662008	0.0137941	PNMT:ADH4	http://www.broadinstitute.org/gsea/msigdb/cards/GO_ORGANIC_HYDROXY_COMPOUND_METABOLIC_PROCESS
	GO_bp	GO_BEHAVIOR	515	2	0.000802132	0.0162477	PPP1R1B:SLC12A5	http://www.broadinstitute.org/gsea/msigdb/cards/GO_BEHAVIOR
	GO_bp	GO_ION_TRANSPORT	1260	3	0.000907086	0.0179635	SLC12A4:CTC-479C5.17:SLC12A5:SLC38A3	http://www.broadinstitute.org/gsea/msigdb/cards/GO_ION_TRANSPORT
	GO_bp	GO_REPRODUCTION	1274	3	0.00094536	0.0185558	PPP1R1B:SLC38A3:ESR1	http://www.broadinstitute.org/gsea/msigdb/cards/GO_REPRODUCTION
	GO_bp	GO_CELLULAR_CHEMICAL_HOMEOSTASIS	569	2	0.00106997	0.0202838	SLC12A5:ESR1	http://www.broadinstitute.org/gsea/msigdb/cards/GO_CELLULAR_CHEMICAL_HOMEOSTASIS
	GO_bp	GO_ION_HOMEOSTASIS	575	2	0.00110282	0.0207293	SLC12A5:ESR1	http://www.broadinstitute.org/gsea/msigdb/cards/GO_ION_HOMEOSTASIS
	GO_bp	GO_INORGANIC_ION_TRANSMEMBRANE_TRANSPORT	581	2	0.0011363	0.0210906	SLC12A4:CTC-479C5.17:SLC12A5	http://www.broadinstitute.org/gsea/msigdb/cards/GO_INORGANIC_ION_TRANSMEMBRANE_TRANSPORT
	GO_bp	GO_RESPONSE_TO_OXYGEN_CONTAINING_COMPOUND	1380	3	0.00127342	0.0229288	SIPA1:MAP2K7:ESR1	http://www.broadinstitute.org/gsea/msigdb/cards/GO_RESPONSE_TO_OXYGEN_CONTAINING_COMPOUND
	GO_bp	GO_POSITIVE_REGULATION_OF_CELL_DEATH	605	2	0.00127669	0.0229288	MAP2K7:SOX7:SOX7	http://www.broadinstitute.org/gsea/msigdb/cards/GO_POSITIVE_REGULATION_OF_CELL_DEATH
	GO_bp	GO_POSITIVE_REGULATION_OF_TRANSFERASE_ACTIVITY	614	2	0.00133204	0.0236358	MADD:MAP2K7	http://www.broadinstitute.org/gsea/msigdb/cards/GO_POSITIVE_REGULATION_OF_TRANSFERASE_ACTIVITY
	GO_bp	GO_NEGATIVE_REGULATION_OF_CELL_PROLIFERATION	641	2	0.00150717	0.025616	ESR1:SOX7:SOX7	http://www.broadinstitute.org/gsea/msigdb/cards/GO_NEGATIVE_REGULATION_OF_CELL_PROLIFERATION
	GO_bp	GO_CELL_PROLIFERATION	670	2	0.00171079	0.0283332	SIPA1:ESR1	http://www.broadinstitute.org/gsea/msigdb/cards/GO_CELL_PROLIFERATION
	GO_bp	GO_REGULATION_OF_GTPASE_ACTIVITY	672	2	0.00172544	0.0284537	MADD:SIPA1	http://www.broadinstitute.org/gsea/msigdb/cards/GO_REGULATION_OF_GTPASE_ACTIVITY
	GO_bp	GO_POSITIVE_REGULATION_OF_CELL_COMMUNICATION	1527	3	0.00185195	0.029816	MADD:MAP2K7:ESR1	http://www.broadinstitute.org/gsea/msigdb/cards/GO_POSITIVE_REGULATION_OF_CELL_COMMUNICATION
	GO_bp	GO_CELLULAR_RESPONSE_TO_STRESS	1562	3	0.00201302	0.0322374	SIPA1:MAP2K7:SLC38A3	http://www.broadinstitute.org/gsea/msigdb/cards/GO_CELLULAR_RESPONSE_TO_STRESS
	GO_bp	GO_INTRACELLULAR_SIGNAL_TRANSDUCTION	1568	3	0.00204159	0.0325552	SIPA1:PPP1R1B:MAP2K7	http://www.broadinstitute.org/gsea/msigdb/cards/GO_INTRACELLULAR_SIGNAL_TRANSDUCTION
	GO_bp	GO_MULTICELLULAR_ORGANISM_REPRODUCTION	747	2	0.00233322	0.0365731	PPP1R1B:ESR1	http://www.broadinstitute.org/gsea/msigdb/cards/GO_MULTICELLULAR_ORGANISM_REPRODUCTION
	GO_bp	GO_CELL_CELL_SIGNALING	766	2	0.00250583	0.0385968	SLC12A4:CTC-479C5.17:SLC12A5	http://www.broadinstitute.org/gsea/msigdb/cards/GO_CELL_CELL_SIGNALING
	GO_bp	GO_NEGATIVE_REGULATION_OF_CATALYTIC_ACTIVITY	828	2	0.00312392	0.046659	PPP1R1B:ANGPTL4	http://www.broadinstitute.org/gsea/msigdb/cards/GO_NEGATIVE_REGULATION_OF_CATALYTIC_ACTIVITY
	GO_bp	GO_POSITIVE_REGULATION_OF_BIOSYNTHETIC_PROCESS	1800	3	0.0033785	0.0489772	MAP2K7:SLC38A3:ESR1	http://www.broadinstitute.org/gsea/msigdb/cards/GO_POSITIVE_REGULATION_OF_BIOSYNTHETIC_PROCESS
	KEGG	KEGG_TYROSINE_METABOLISM	42	2	4.50195e-07	8.37363e-05	PNMT:ADH4	http://www.broadinstitute.org/gsea/msigdb/cards/KEGG_TYROSINE_METABOLISM
LDL	GO_bp	GO_UNSATURATED_FATTY_ACID_BIOSYNTHETIC_PROCESS	57	3	1.87055e-08	6.05119e-05	FADS2:FADS1:FADS3	http://www.broadinstitute.org/gsea/msigdb/cards/GO_UNSATURATED_FATTY_ACID_BIOSYNTHETIC_PROCESS
	GO_bp	GO_ALPHA_LINOLENIC_ACID_METABOLIC_PROCESS	13	2	3.21643e-08	6.05119e-05	FADS2:FADS1	http://www.broadinstitute.org/gsea/msigdb/cards/GO_ALPHA_LINOLENIC_ACID_METABOLIC_PROCESS
	GO_bp	GO_LINOLEIC_ACID_METABOLIC_PROCESS	14	2	4.09233e-08	6.05119e-05	FADS2:FADS1	http://www.broadinstitute.org/gsea/msigdb/cards/GO_LINOLEIC_ACID_METABOLIC_PROCESS
	GO_bp	GO_INTRACELLULAR_LIPID_TRANSPORT	20	2	1.2792e-07	0.000141864	LDLRAP1:COL4A3BP	http://www.broadinstitute.org/gsea/msigdb/cards/GO_INTRACELLULAR_LIPID_TRANSPORT
	GO_bp	GO_LIPID_BIOSYNTHETIC_PROCESS	538	5	1.98819e-07	0.000176392	FADS2:FADS1:FADS3:ST3GAL4:COL4A3BP	http://www.broadinstitute.org/gsea/msigdb/cards/GO_LIPID_BIOSYNTHETIC_PROCESS
	GO_bp	GO_UNSATURATED_FATTY_ACID_METABOLIC_PROCESS	108	3	2.49681e-07	0.000184598	FADS2:FADS1:FADS3	http://www.broadinstitute.org/gsea/msigdb/cards/GO_UNSATURATED_FATTY_ACID_METABOLIC_PROCESS
	GO_bp	GO_FATTY_ACID_BIOSYNTHETIC_PROCESS	113	3	2.99504e-07	0.0001898	FADS2:FADS1:FADS3	http://www.broadinstitute.org/gsea/msigdb/cards/GO_FATTY_ACID_BIOSYNTHETIC_PROCESS
	GO_bp	GO_LIPID_METABOLIC_PROCESS	1157	6	9.53162e-07	0.000528528	LDLRAP1:FADS2:FADS1:FADS3:ST3GAL4:COL4A3BP	http://www.broadinstitute.org/gsea/msigdb/cards/GO_LIPID_METABOLIC_PROCESS
	GO_bp	GO_MONOCARBOXYLIC_ACID_BIOSYNTHETIC_PROCESS	171	3	1.57033e-06	0.000773996	FADS2:FADS1:FADS3	http://www.broadinstitute.org/gsea/msigdb/cards/GO_MONOCARBOXYLIC_ACID_BIOSYNTHETIC_PROCESS
	GO_bp	GO_CELLULAR_LIPID_METABOLIC_PROCESS	912	5	4.27097e-06	0.0018946	FADS2:FADS1:FADS3:ST3GAL4:COL4A3BP	http://www.broadinstitute.org/gsea/msigdb/cards/GO_CELLULAR_LIPID_METABOLIC_PROCESS
	GO_bp	GO_CERAMIDE_METABOLIC_PROCESS	73	2	6.86162e-06	0.00264284	ST3GAL4:COL4A3BP	http://www.broadinstitute.org/gsea/msigdb/cards/GO_CERAMIDE_METABOLIC_PROCESS
	GO_bp	GO_REGULATION_OF_STEROID_METABOLIC_PROCESS	74	2	7.14926e-06	0.00264284	LDLRAP1:GFI1	http://www.broadinstitute.org/gsea/msigdb/cards/GO_REGULATION_OF_STEROID_METABOLIC_PROCESS
	GO_bp	GO_SPHINGOLIPID_BIOSYNTHETIC_PROCESS	77	2	8.05976e-06	0.00275024	ST3GAL4:COL4A3BP	http://www.broadinstitute.org/gsea/msigdb/cards/GO_SPHINGOLIPID_BIOSYNTHETIC_PROCESS
	GO_bp	GO_ORGANIC_ACID_BIOSYNTHETIC_PROCESS	269	3	9.44127e-06	0.00299153	FADS2:FADS1:FADS3	http://www.broadinstitute.org/gsea/msigdb/cards/GO_ORGANIC_ACID_BIOSYNTHETIC_PROCESS
	GO_bp	GO_LONG_CHAIN_FATTY_ACID_METABOLIC_PROCESS	88	2	1.20483e-05	0.00334947	FADS2:FADS1	http://www.broadinstitute.org/gsea/msigdb/cards/GO_LONG_CHAIN_FATTY_ACID_METABOLIC_PROCESS
	GO_bp	GO_FATTY_ACID_METABOLIC_PROCESS	295	3	1.35694e-05	0.00334947	FADS2:FADS1:FADS3	http://www.broadinstitute.org/gsea/msigdb/cards/GO_FATTY_ACID_METABOLIC_PROCESS
	GO_bp	GO_LIPID_HOMEOSTASIS	108	2	2.2272e-05	0.00429558	LDLRAP1:COL4A3BP	http://www.broadinstitute.org/gsea/msigdb/cards/GO_LIPID_HOMEOSTASIS
	GO_bp	GO_MEMBRANE_LIPID_BIOSYNTHETIC_PROCESS	114	2	2.61825e-05	0.00483941	ST3GAL4:COL4A3BP	http://www.broadinstitute.org/gsea/msigdb/cards/GO_MEMBRANE_LIPID_BIOSYNTHETIC_PROCESS
	GO_bp	GO_SINGLE_ORGANISM_BIOSYNTHETIC_PROCESS	1339	5	3.78518e-05	0.00621891	FADS2:FADS1:FADS3:ST3GAL4:COL4A3BP	http://www.broadinstitute.org/gsea/msigdb/cards/GO_SINGLE_ORGANISM_BIOSYNTHETIC_PROCESS
	GO_bp	GO_SPHINGOLIPID_METABOLIC_PROCESS	138	2	4.63032e-05	0.00670026	ST3GAL4:COL4A3BP	http://www.broadinstitute.org/gsea/msigdb/cards/GO_SPHINGOLIPID_METABOLIC_PROCESS
	GO_bp	GO_SMALL_MOLECULE_BIOSYNTHETIC_PROCESS	442	3	6.56887e-05	0.00809431	FADS2:FADS1:FADS3	http://www.broadinstitute.org/gsea/msigdb/cards/GO_SMALL_MOLECULE_BIOSYNTHETIC_PROCESS
	GO_bp	GO_ORGANIC_ACID_METABOLIC_PROCESS	952	4	9.22015e-05	0.00916061	FADS2:FADS1:FADS3:ST3GAL4	http://www.broadinstitute.org/gsea/msigdb/cards/GO_ORGANIC_ACID_METABOLIC_PROCESS
	GO_bp	GO_MONOCARBOXYLIC_ACID_METABOLIC_PROCESS	502	3	0.000107394	0.00984487	FADS2:FADS1:FADS3	http://www.broadinstitute.org/gsea/msigdb/cards/GO_MONOCARBOXYLIC_ACID_METABOLIC_PROCESS
	GO_bp	GO_MEMBRANE_LIPID_METABOLIC_PROCESS	184	2	0.000108746	0.00984487	ST3GAL4:COL4A3BP	http://www.broadinstitute.org/gsea/msigdb/cards/GO_MEMBRANE_LIPID_METABOLIC_PROCESS
	GO_bp	GO_SMALL_MOLECULE_METABOLIC_PROCESS	1764	5	0.000174564	0.0143822	LDLRAP1:FADS2:FADS1:FADS3:ST3GAL4	http://www.broadinstitute.org/gsea/msigdb/cards/GO_SMALL_MOLECULE_METABOLIC_PROCESS
	GO_bp	GO_LIPID_LOCALIZATION	264	2	0.000314635	0.0199389	LDLRAP1:COL4A3BP	http://www.broadinstitute.org/gsea/msigdb/cards/GO_LIPID_LOCALIZATION
	GO_bp	GO_REGULATION_OF_LIPID_METABOLIC_PROCESS	282	2	0.000381554	0.0227009	LDLRAP1:GFI1	http://www.broadinstitute.org/gsea/msigdb/cards/GO_REGULATION_OF_LIPID_METABOLIC_PROCESS
	GO_bp	GO_CHEMICAL_HOMEOSTASIS	872	3	0.000872703	0.0430146	LDLRAP1:COL4A3BP:GRINA	http://www.broadinstitute.org/gsea/msigdb/cards/GO_CHEMICAL_HOMEOSTASIS
	GO_bp	GO_OXIDATION_REDUCTION_PROCESS	894	3	0.00095753	0.046089	FADS2:FADS1:FADS3	http://www.broadinstitute.org/gsea/msigdb/cards/GO_OXIDATION_REDUCTION_PROCESS
	KEGG	KEGG_BIOSYNTHESIS_OF_UNSATURATED_FATTY_ACIDS	22	2	1.72694e-07	3.21211e-05	FADS2:FADS1	http://www.broadinstitute.org/gsea/msigdb/cards/KEGG_BIOSYNTHESIS_OF_UNSATURATED_FATTY_ACIDS
TG	GO_bp	GO_ORGANIC_ACID_BIOSYNTHETIC_PROCESS	269	3	6.79998e-07	0.00301647	FADS3:HSD3B7:CAD	http://www.broadinstitute.org/gsea/msigdb/cards/GO_ORGANIC_ACID_BIOSYNTHETIC_PROCESS
	GO_bp	GO_SMALL_MOLECULE_BIOSYNTHETIC_PROCESS	442	3	4.88288e-06	0.0034032	FADS3:HSD3B7:CAD	http://www.broadinstitute.org/gsea/msigdb/cards/GO_SMALL_MOLECULE_BIOSYNTHETIC_PROCESS
	GO_bp	GO_MONOCARBOXYLIC_ACID_BIOSYNTHETIC_PROCESS	171	2	1.32482e-05	0.0034032	FADS3:HSD3B7	http://www.broadinstitute.org/gsea/msigdb/cards/GO_MONOCARBOXYLIC_ACID_BIOSYNTHETIC_PROCESS
	GO_bp	GO_MULTI_MULTICELLULAR_ORGANISM_PROCESS	213	2	2.55324e-05	0.00492442	CAD:MAFF	http://www.broadinstitute.org/gsea/msigdb/cards/GO_MULTI_MULTICELLULAR_ORGANISM_PROCESS
	GO_bp	GO_ORGANIC_ACID_METABOLIC_PROCESS	952	3	9.86432e-05	0.0102804	FADS3:HSD3B7:CAD	http://www.broadinstitute.org/gsea/msigdb/cards/GO_ORGANIC_ACID_METABOLIC_PROCESS
	GO_bp	GO_RESPONSE_TO_DRUG	430	2	0.000204797	0.0176461	CAD:SLC12A5	http://www.broadinstitute.org/gsea/msigdb/cards/GO_RESPONSE_TO_DRUG
	GO_bp	GO_MONOCARBOXYLIC_ACID_METABOLIC_PROCESS	502	2	0.000322676	0.0246792	FADS3:HSD3B7	http://www.broadinstitute.org/gsea/msigdb/cards/GO_MONOCARBOXYLIC_ACID_METABOLIC_PROCESS
	GO_bp	GO_REGULATION_OF_BODY_FLUID_LEVELS	506	2	0.000330268	0.0248317	CAD:MAFF	http://www.broadinstitute.org/gsea/msigdb/cards/GO_REGULATION_OF_BODY_FLUID_LEVELS
	GO_bp	GO_SINGLE_ORGANISM_BIOSYNTHETIC_PROCESS	1339	3	0.000366435	0.0266476	FADS3:HSD3B7:CAD	http://www.broadinstitute.org/gsea/msigdb/cards/GO_SINGLE_ORGANISM_BIOSYNTHETIC_PROCESS
	GO_bp	GO_LIPID_BIOSYNTHETIC_PROCESS	538	2	0.000395208	0.0282765	FADS3:HSD3B7	http://www.broadinstitute.org/gsea/msigdb/cards/GO_LIPID_BIOSYNTHETIC_PROCESS
EY	GO_bp	GO_CELL_DEATH_IN_RESPONSE_TO_OXIDATIVE_STRESS	18	2	2.91188e-07	0.00129171	MAPT:GPX1	http://www.broadinstitute.org/gsea/msigdb/cards/GO_CELL_DEATH_IN_RESPONSE_TO_OXIDATIVE_STRESS
	GO_bp	GO_REGULATION_OF_EXTENT_OF_CELL_GROWTH	101	3	9.15132e-07	0.00190476	BARHL2:MAPT:SEMA3F	http://www.broadinstitute.org/gsea/msigdb/cards/GO_REGULATION_OF_EXTENT_OF_CELL_GROWTH
	GO_bp	GO_NEURON_MIGRATION	110	3	1.28816e-06	0.00190476	BARHL2:SDCCAG8:MAPT	http://www.broadinstitute.org/gsea/msigdb/cards/GO_NEURON_MIGRATION
	GO_bp	GO_APOPTOTIC_SIGNALING_PATHWAY	288	4	2.03974e-06	0.00203093	ERBB3:ATP2A1:MAPT:GPX1	http://www.broadinstitute.org/gsea/msigdb/cards/GO_APOPTOTIC_SIGNALING_PATHWAY
	GO_bp	GO_MITOCHONDRION_LOCALIZATION	36	2	2.52548e-06	0.00203093	ATP2A1:MAPT	http://www.broadinstitute.org/gsea/msigdb/cards/GO_MITOCHONDRION_LOCALIZATION
	GO_bp	GO_AXON_EXTENSION	37	2	2.74697e-06	0.00203093	MAPT:SEMA3F	http://www.broadinstitute.org/gsea/msigdb/cards/GO_AXON_EXTENSION
	GO_bp	GO_CRANIAL_NERVE_DEVELOPMENT	43	2	4.35015e-06	0.00252253	ERBB3:SEMA3F	http://www.broadinstitute.org/gsea/msigdb/cards/GO_CRANIAL_NERVE_DEVELOPMENT
	GO_bp	GO_INTRINSIC_APOPTOTIC_SIGNALING_PATHWAY	151	3	4.54919e-06	0.00252253	ATP2A1:MAPT:GPX1	http://www.broadinstitute.org/gsea/msigdb/cards/GO_INTRINSIC_APOPTOTIC_SIGNALING_PATHWAY
	GO_bp	GO_REGULATION_OF_AXONOGENESIS	168	3	6.93962e-06	0.00331375	BARHL2:MAPT:SEMA3F	http://www.broadinstitute.org/gsea/msigdb/cards/GO_REGULATION_OF_AXONOGENESIS
	GO_bp	GO_REGULATION_OF_CELL_SIZE	172	3	7.61566e-06	0.00331375	BARHL2:MAPT:SEMA3F	http://www.broadinstitute.org/gsea/msigdb/cards/GO_REGULATION_OF_CELL_SIZE
	GO_bp	GO_NEURON_PROJECTION_EXTENSION	53	2	8.21714e-06	0.00331375	MAPT:SEMA3F	http://www.broadinstitute.org/gsea/msigdb/cards/GO_NEURON_PROJECTION_EXTENSION
	GO_bp	GO_MESENCHYME_DEVELOPMENT	184	3	9.93697e-06	0.00367337	ERBB3:SEMA3F:FOXH1	http://www.broadinstitute.org/gsea/msigdb/cards/GO_MESENCHYME_DEVELOPMENT
	GO_bp	GO_NERVE_DEVELOPMENT	68	2	1.74503e-05	0.0051702	ERBB3:SEMA3F	http://www.broadinstitute.org/gsea/msigdb/cards/GO_NERVE_DEVELOPMENT
	GO_bp	GO_PEPTIDE_TRANSPORT	72	2	2.07258e-05	0.0051702	ABCB9:CRHR1	http://www.broadinstitute.org/gsea/msigdb/cards/GO_PEPTIDE_TRANSPORT
	GO_bp	GO_REGULATION_OF_ANATOMICAL_STRUCTURE_SIZE	471	4	2.20743e-05	0.0051702	BARHL2:MAPT:GPX1:SEMA3F	http://www.broadinstitute.org/gsea/msigdb/cards/GO_REGULATION_OF_ANATOMICAL_STRUCTURE_SIZE
	GO_bp	GO_DEVELOPMENTAL_CELL_GROWTH	77	2	2.53584e-05	0.0051702	MAPT:SEMA3F	http://www.broadinstitute.org/gsea/msigdb/cards/GO_DEVELOPMENTAL_CELL_GROWTH
	GO_bp	GO_CELL_MOTILITY	832	5	2.65566e-05	0.0051702	BARHL2:SDCCAG8:MAPT:GPX1:SEMA3F	http://www.broadinstitute.org/gsea/msigdb/cards/GO_CELL_MOTILITY
	GO_bp	GO_MOVEMENT_OF_CELL_OR_SUBCELLULAR_COMPONENT	1272	6	2.87664e-05	0.0051702	BARHL2:SDCCAG8:MAPT:GPX1:MST1R:SEMA3F	http://www.broadinstitute.org/gsea/msigdb/cards/GO_MOVEMENT_OF_CELL_OR_SUBCELLULAR_COMPONENT
	GO_bp	GO_POSITIVE_REGULATION_OF_PROTEIN_KINASE_B_SIGNALING	81	2	2.95193e-05	0.0051702	GPX1:MST1R	http://www.broadinstitute.org/gsea/msigdb/cards/GO_POSITIVE_REGULATION_OF_PROTEIN_KINASE_B_SIGNALING
	GO_bp	GO_MICROTUBULE_ORGANIZING_CENTER_ORGANIZATION	84	2	3.29182e-05	0.0051702	SDCCAG8:HAUS4	http://www.broadinstitute.org/gsea/msigdb/cards/GO_MICROTUBULE_ORGANIZING_CENTER_ORGANIZATION
	GO_bp	GO_REGULATION_OF_CATION_CHANNEL_ACTIVITY	88	2	3.78367e-05	0.0051702	KCNIP2:CRHR1	http://www.broadinstitute.org/gsea/msigdb/cards/GO_REGULATION_OF_CATION_CHANNEL_ACTIVITY
	GO_bp	GO_AMIDE_TRANSPORT	97	2	5.06129e-05	0.0051702	ABCB9:CRHR1	http://www.broadinstitute.org/gsea/msigdb/cards/GO_AMIDE_TRANSPORT
	GO_bp	GO_NEUROGENESIS	1401	6	5.32199e-05	0.0051702	BARHL2:SDCCAG8:KCNIP2:ERBB3:MAPT:SEMA3F	http://www.broadinstitute.org/gsea/msigdb/cards/GO_NEUROGENESIS
	GO_bp	GO_REGULATION_OF_DEVELOPMENTAL_GROWTH	288	3	5.729e-05	0.0051702	BARHL2:MAPT:SEMA3F	http://www.broadinstitute.org/gsea/msigdb/cards/GO_REGULATION_OF_DEVELOPMENTAL_GROWTH
	GO_bp	GO_DEVELOPMENTAL_GROWTH_INVOLVED_IN_MORPHOGENESIS	104	2	6.2298e-05	0.0051702	MAPT:SEMA3F	http://www.broadinstitute.org/gsea/msigdb/cards/GO_DEVELOPMENTAL_GROWTH_INVOLVED_IN_MORPHOGENESIS
	GO_bp	GO_REGULATION_OF_PROTEIN_KINASE_B_SIGNALING	121	2	9.77003e-05	0.00627268	GPX1:MST1R	http://www.broadinstitute.org/gsea/msigdb/cards/GO_REGULATION_OF_PROTEIN_KINASE_B_SIGNALING
	GO_bp	GO_DEVELOPMENTAL_GROWTH	333	3	0.000100397	0.00627268	MAPT:GPX1:SEMA3F	http://www.broadinstitute.org/gsea/msigdb/cards/GO_DEVELOPMENTAL_GROWTH
	GO_bp	GO_POSITIVE_REGULATION_OF_MITOTIC_CELL_CYCLE	123	2	0.000102567	0.00630151	SH2B1:MEPCE	http://www.broadinstitute.org/gsea/msigdb/cards/GO_POSITIVE_REGULATION_OF_MITOTIC_CELL_CYCLE
	GO_bp	GO_REGULATION_OF_CELLULAR_COMPONENT_SIZE	336	3	0.000103924	0.00630151	BARHL2:MAPT:SEMA3F	http://www.broadinstitute.org/gsea/msigdb/cards/GO_REGULATION_OF_CELLULAR_COMPONENT_SIZE
	GO_bp	GO_REGULATION_OF_CELL_MORPHOGENESIS_INVOLVED_IN_DIFFERENTIATION	337	3	0.00010512	0.00630151	BARHL2:MAPT:SEMA3F	http://www.broadinstitute.org/gsea/msigdb/cards/GO_REGULATION_OF_CELL_MORPHOGENESIS_INVOLVED_IN_DIFFERENTIATION
	GO_bp	GO_MICROTUBULE_CYTOSKELETON_ORGANIZATION	348	3	0.000118941	0.0065179	SDCCAG8:HAUS4:MAPT	http://www.broadinstitute.org/gsea/msigdb/cards/GO_MICROTUBULE_CYTOSKELETON_ORGANIZATION
	GO_bp	GO_LOCOMOTION	1111	5	0.00013175	0.00688357	BARHL2:SDCCAG8:MAPT:GPX1:SEMA3F	http://www.broadinstitute.org/gsea/msigdb/cards/GO_LOCOMOTION
	GO_bp	GO_CELL_GROWTH	135	2	0.000135111	0.00696922	MAPT:SEMA3F	http://www.broadinstitute.org/gsea/msigdb/cards/GO_CELL_GROWTH
	GO_bp	GO_CELL_CYCLE_G2_M_PHASE_TRANSITION	138	2	0.000144178	0.00718625	SDCCAG8:HAUS4	http://www.broadinstitute.org/gsea/msigdb/cards/GO_CELL_CYCLE_G2_M_PHASE_TRANSITION
	GO_bp	GO_REGULATION_OF_ORGANELLE_ORGANIZATION	1177	5	0.000180402	0.00810268	HAUS4:ATXN2L:SH2B1:MAPT:GPX1	http://www.broadinstitute.org/gsea/msigdb/cards/GO_REGULATION_OF_ORGANELLE_ORGANIZATION
	GO_bp	GO_REGULATION_OF_CELL_GROWTH	388	3	0.000180472	0.00810268	BARHL2:MAPT:SEMA3F	http://www.broadinstitute.org/gsea/msigdb/cards/GO_REGULATION_OF_CELL_GROWTH
	GO_bp	GO_AMEBOIDAL_TYPE_CELL_MIGRATION	154	2	0.000199256	0.00859065	GPX1:SEMA3F	http://www.broadinstitute.org/gsea/msigdb/cards/GO_AMEBOIDAL_TYPE_CELL_MIGRATION
	GO_bp	GO_REGULATION_OF_NEURON_PROJECTION_DEVELOPMENT	407	3	0.00021659	0.00872008	BARHL2:MAPT:SEMA3F	http://www.broadinstitute.org/gsea/msigdb/cards/GO_REGULATION_OF_NEURON_PROJECTION_DEVELOPMENT
	GO_bp	GO_GROWTH	410	3	0.000222736	0.00872008	MAPT:GPX1:SEMA3F	http://www.broadinstitute.org/gsea/msigdb/cards/GO_GROWTH
	GO_bp	GO_REGULATION_OF_MICROTUBULE_POLYMERIZATION_OR_DEPOLYMERIZATION	178	2	0.000304896	0.0106917	HAUS4:MAPT	http://www.broadinstitute.org/gsea/msigdb/cards/GO_REGULATION_OF_MICROTUBULE_POLYMERIZATION_OR_DEPOLYMERIZATION
	GO_bp	GO_CELLULAR_RESPONSE_TO_OXIDATIVE_STRESS	184	2	0.000335976	0.0111334	MAPT:GPX1	http://www.broadinstitute.org/gsea/msigdb/cards/GO_CELLULAR_RESPONSE_TO_OXIDATIVE_STRESS
	GO_bp	GO_NEGATIVE_REGULATION_OF_TRANSPORT	457	3	0.000336311	0.0111334	ERBB3:CRHR1:MAPT	http://www.broadinstitute.org/gsea/msigdb/cards/GO_NEGATIVE_REGULATION_OF_TRANSPORT
	GO_bp	GO_PEPTIDYL_TYROSINE_MODIFICATION	186	2	0.000346773	0.0112284	ERBB3:MST1R	http://www.broadinstitute.org/gsea/msigdb/cards/GO_PEPTIDYL_TYROSINE_MODIFICATION
	GO_bp	GO_WOUND_HEALING	470	3	0.000373934	0.0115732	ERBB3:SH2B1:GPX1	http://www.broadinstitute.org/gsea/msigdb/cards/GO_WOUND_HEALING
	GO_bp	GO_REGULATION_OF_NEURON_APOPTOTIC_PROCESS	192	2	0.0003805	0.0115732	ERBB3:GPX1	http://www.broadinstitute.org/gsea/msigdb/cards/GO_REGULATION_OF_NEURON_APOPTOTIC_PROCESS
	GO_bp	GO_NEURON_DIFFERENTIATION	874	4	0.000400751	0.0120117	BARHL2:KCNIP2:MAPT:SEMA3F	http://www.broadinstitute.org/gsea/msigdb/cards/GO_NEURON_DIFFERENTIATION
	GO_bp	GO_REGULATION_OF_TRANSPORTER_ACTIVITY	198	2	0.000416271	0.0123932	KCNIP2:CRHR1	http://www.broadinstitute.org/gsea/msigdb/cards/GO_REGULATION_OF_TRANSPORTER_ACTIVITY
	GO_bp	GO_REGULATION_OF_CATION_TRANSMEMBRANE_TRANSPORT	208	2	0.000480576	0.0138909	KCNIP2:CRHR1	http://www.broadinstitute.org/gsea/msigdb/cards/GO_REGULATION_OF_CATION_TRANSMEMBRANE_TRANSPORT
	GO_bp	GO_REGULATION_OF_SYSTEM_PROCESS	507	3	0.00049749	0.0140565	KCNIP2:ATP2A1:CRHR1	http://www.broadinstitute.org/gsea/msigdb/cards/GO_REGULATION_OF_SYSTEM_PROCESS
	GO_bp	GO_MULTI_MULTICELLULAR_ORGANISM_PROCESS	213	2	0.000514986	0.014278	CRHR1:MAPT	http://www.broadinstitute.org/gsea/msigdb/cards/GO_MULTI_MULTICELLULAR_ORGANISM_PROCESS
	GO_bp	GO_MICROTUBULE_BASED_PROCESS	522	3	0.000555029	0.0150783	SDCCAG8:HAUS4:MAPT	http://www.broadinstitute.org/gsea/msigdb/cards/GO_MICROTUBULE_BASED_PROCESS
	GO_bp	GO_REGULATION_OF_HEART_CONTRACTION	221	2	0.000573263	0.0154121	KCNIP2:ATP2A1	http://www.broadinstitute.org/gsea/msigdb/cards/GO_REGULATION_OF_HEART_CONTRACTION
	GO_bp	GO_REGULATION_OF_CELL_MORPHOGENESIS	551	3	0.000679497	0.0170983	BARHL2:MAPT:SEMA3F	http://www.broadinstitute.org/gsea/msigdb/cards/GO_REGULATION_OF_CELL_MORPHOGENESIS
	GO_bp	GO_REGULATION_OF_NEURON_DIFFERENTIATION	553	3	0.000688753	0.0171647	BARHL2:MAPT:SEMA3F	http://www.broadinstitute.org/gsea/msigdb/cards/GO_REGULATION_OF_NEURON_DIFFERENTIATION
	GO_bp	GO_REGULATION_OF_CELL_PROJECTION_ORGANIZATION	557	3	0.000707533	0.0175342	BARHL2:MAPT:SEMA3F	http://www.broadinstitute.org/gsea/msigdb/cards/GO_REGULATION_OF_CELL_PROJECTION_ORGANIZATION
	GO_bp	GO_RESPONSE_TO_WOUNDING	563	3	0.000736381	0.0180042	ERBB3:SH2B1:GPX1	http://www.broadinstitute.org/gsea/msigdb/cards/GO_RESPONSE_TO_WOUNDING
	GO_bp	GO_CELL_DEATH	1000	4	0.000738675	0.0180042	ERBB3:ATP2A1:MAPT:GPX1	http://www.broadinstitute.org/gsea/msigdb/cards/GO_CELL_DEATH
	GO_bp	GO_REGULATION_OF_MICROTUBULE_BASED_PROCESS	243	2	0.000754838	0.0182976	HAUS4:MAPT	http://www.broadinstitute.org/gsea/msigdb/cards/GO_REGULATION_OF_MICROTUBULE_BASED_PROCESS
	GO_bp	GO_POSITIVE_REGULATION_OF_CELL_CYCLE_PROCESS	247	2	0.000791338	0.0187721	SH2B1:MEPCE	http://www.broadinstitute.org/gsea/msigdb/cards/GO_POSITIVE_REGULATION_OF_CELL_CYCLE_PROCESS
	GO_bp	GO_INTRACELLULAR_SIGNAL_TRANSDUCTION	1568	5	0.000832911	0.0193445	ERBB3:SH2B1:ATP2A1:MAPT:GPX1	http://www.broadinstitute.org/gsea/msigdb/cards/GO_INTRACELLULAR_SIGNAL_TRANSDUCTION
	GO_bp	GO_REGULATION_OF_NEURON_DEATH	252	2	0.000838523	0.0193734	ERBB3:GPX1	http://www.broadinstitute.org/gsea/msigdb/cards/GO_REGULATION_OF_NEURON_DEATH
	GO_bp	GO_CELL_CYCLE_PHASE_TRANSITION	255	2	0.000867675	0.0197385	SDCCAG8:HAUS4	http://www.broadinstitute.org/gsea/msigdb/cards/GO_CELL_CYCLE_PHASE_TRANSITION
	GO_bp	GO_NEGATIVE_REGULATION_OF_MOLECULAR_FUNCTION	1078	4	0.00103474	0.0220677	CRHR1:GPX1:MEPCE:FOXH1	http://www.broadinstitute.org/gsea/msigdb/cards/GO_NEGATIVE_REGULATION_OF_MOLECULAR_FUNCTION
	GO_bp	GO_NEGATIVE_REGULATION_OF_RESPONSE_TO_EXTERNAL_STIMULUS	273	2	0.00105617	0.0222288	GPX1:SEMA3F	http://www.broadinstitute.org/gsea/msigdb/cards/GO_NEGATIVE_REGULATION_OF_RESPONSE_TO_EXTERNAL_STIMULUS
	GO_bp	GO_MUSCLE_TISSUE_DEVELOPMENT	274	2	0.00106734	0.0222288	GPX1:FOXH1	http://www.broadinstitute.org/gsea/msigdb/cards/GO_MUSCLE_TISSUE_DEVELOPMENT
	GO_bp	GO_MUSCLE_ORGAN_DEVELOPMENT	276	2	0.00108991	0.0225926	GPX1:FOXH1	http://www.broadinstitute.org/gsea/msigdb/cards/GO_MUSCLE_ORGAN_DEVELOPMENT
	GO_bp	GO_TRANSMEMBRANE_TRANSPORT	1096	4	0.0011141	0.0228488	KCNIP2:ABCB9:ATP2A1:MFSD3	http://www.broadinstitute.org/gsea/msigdb/cards/GO_TRANSMEMBRANE_TRANSPORT
	GO_bp	GO_REGULATION_OF_GROWTH	630	3	0.00111772	0.0228488	BARHL2:MAPT:SEMA3F	http://www.broadinstitute.org/gsea/msigdb/cards/GO_REGULATION_OF_GROWTH
	GO_bp	GO_MUSCLE_SYSTEM_PROCESS	282	2	0.0011594	0.0234615	KCNIP2:ATP2A1	http://www.broadinstitute.org/gsea/msigdb/cards/GO_MUSCLE_SYSTEM_PROCESS
	GO_bp	GO_REGULATION_OF_BLOOD_CIRCULATION	295	2	0.00131946	0.0255594	KCNIP2:ATP2A1	http://www.broadinstitute.org/gsea/msigdb/cards/GO_REGULATION_OF_BLOOD_CIRCULATION
	GO_bp	GO_NEGATIVE_REGULATION_OF_CELLULAR_COMPONENT_ORGANIZATION	683	3	0.00150464	0.028282	HAUS4:GPX1:SEMA3F	http://www.broadinstitute.org/gsea/msigdb/cards/GO_NEGATIVE_REGULATION_OF_CELLULAR_COMPONENT_ORGANIZATION
	GO_bp	GO_REGIONALIZATION	311	2	0.00153475	0.0285312	SEMA3F:FOXH1	http://www.broadinstitute.org/gsea/msigdb/cards/GO_REGIONALIZATION
	GO_bp	GO_NEURON_DEVELOPMENT	687	3	0.00153719	0.0285312	KCNIP2:MAPT:SEMA3F	http://www.broadinstitute.org/gsea/msigdb/cards/GO_NEURON_DEVELOPMENT
	GO_bp	GO_ENZYME_LINKED_RECEPTOR_PROTEIN_SIGNALING_PATHWAY	688	3	0.0015454	0.0285641	ERBB3:MST1R:FOXH1	http://www.broadinstitute.org/gsea/msigdb/cards/GO_ENZYME_LINKED_RECEPTOR_PROTEIN_SIGNALING_PATHWAY
	GO_bp	GO_SYSTEM_PROCESS	1777	5	0.00159158	0.0290546	RD3:KCNIP2:ATP2A1:CRHR1:GPX1	http://www.broadinstitute.org/gsea/msigdb/cards/GO_SYSTEM_PROCESS
	GO_bp	GO_TUBE_MORPHOGENESIS	323	2	0.0017099	0.0307089	SDCCAG8:FOXH1	http://www.broadinstitute.org/gsea/msigdb/cards/GO_TUBE_MORPHOGENESIS
	GO_bp	GO_REGULATION_OF_METAL_ION_TRANSPORT	325	2	0.00174025	0.0310031	KCNIP2:CRHR1	http://www.broadinstitute.org/gsea/msigdb/cards/GO_REGULATION_OF_METAL_ION_TRANSPORT
	GO_bp	GO_POSITIVE_REGULATION_OF_CELL_CYCLE	332	2	0.00184916	0.0322123	SH2B1:MEPCE	http://www.broadinstitute.org/gsea/msigdb/cards/GO_POSITIVE_REGULATION_OF_CELL_CYCLE
	GO_bp	GO_REGULATION_OF_NERVOUS_SYSTEM_DEVELOPMENT	749	3	0.00210687	0.0352682	BARHL2:MAPT:SEMA3F	http://www.broadinstitute.org/gsea/msigdb/cards/GO_REGULATION_OF_NERVOUS_SYSTEM_DEVELOPMENT
	GO_bp	GO_RESPONSE_TO_OXIDATIVE_STRESS	352	2	0.00218355	0.036278	MAPT:GPX1	http://www.broadinstitute.org/gsea/msigdb/cards/GO_RESPONSE_TO_OXIDATIVE_STRESS
	GO_bp	GO_GLYCEROLIPID_METABOLIC_PROCESS	356	2	0.00225464	0.0367705	ERBB3:GPX1	http://www.broadinstitute.org/gsea/msigdb/cards/GO_GLYCEROLIPID_METABOLIC_PROCESS
	GO_bp	GO_REGULATION_OF_CELLULAR_COMPONENT_MOVEMENT	771	3	0.0023401	0.0377233	ERBB3:MAPT:SEMA3F	http://www.broadinstitute.org/gsea/msigdb/cards/GO_REGULATION_OF_CELLULAR_COMPONENT_MOVEMENT
	GO_bp	GO_BLOOD_VESSEL_MORPHOGENESIS	364	2	0.00240111	0.0383142	GPX1:FOXH1	http://www.broadinstitute.org/gsea/msigdb/cards/GO_BLOOD_VESSEL_MORPHOGENESIS
	GO_bp	GO_CELL_MORPHOGENESIS_INVOLVED_IN_NEURON_DIFFERENTIATION	368	2	0.00247652	0.0389569	MAPT:SEMA3F	http://www.broadinstitute.org/gsea/msigdb/cards/GO_CELL_MORPHOGENESIS_INVOLVED_IN_NEURON_DIFFERENTIATION
	GO_bp	GO_CIRCULATORY_SYSTEM_DEVELOPMENT	787	3	0.00252058	0.0395099	ERBB3:GPX1:FOXH1	http://www.broadinstitute.org/gsea/msigdb/cards/GO_CIRCULATORY_SYSTEM_DEVELOPMENT
	GO_bp	GO_CATION_TRANSPORT	794	3	0.00260249	0.0406501	KCNIP2:ATP2A1:MFSD3	http://www.broadinstitute.org/gsea/msigdb/cards/GO_CATION_TRANSPORT
	GO_bp	GO_NEGATIVE_REGULATION_OF_ORGANELLE_ORGANIZATION	386	2	0.00283402	0.0435008	HAUS4:GPX1	http://www.broadinstitute.org/gsea/msigdb/cards/GO_NEGATIVE_REGULATION_OF_ORGANELLE_ORGANIZATION
	GO_bp	GO_NEGATIVE_REGULATION_OF_RESPONSE_TO_STIMULUS	1357	4	0.00284748	0.0435566	ERBB3:GPX1:SEMA3F:FOXH1	http://www.broadinstitute.org/gsea/msigdb/cards/GO_NEGATIVE_REGULATION_OF_RESPONSE_TO_STIMULUS
	GO_bp	GO_REGULATION_OF_CELL_DEVELOPMENT	834	3	0.0031061	0.0466412	BARHL2:MAPT:SEMA3F	http://www.broadinstitute.org/gsea/msigdb/cards/GO_REGULATION_OF_CELL_DEVELOPMENT
	GO_bp	GO_CYTOSKELETON_ORGANIZATION	836	3	0.00313292	0.0467933	SDCCAG8:HAUS4:MAPT	http://www.broadinstitute.org/gsea/msigdb/cards/GO_CYTOSKELETON_ORGANIZATION
	GO_bp	GO_NEURON_PROJECTION_MORPHOGENESIS	402	2	0.0031773	0.0471387	MAPT:SEMA3F	http://www.broadinstitute.org/gsea/msigdb/cards/GO_NEURON_PROJECTION_MORPHOGENESIS
	KEGG	KEGG_ALZHEIMERS_DISEASE	159	2	0.000218899	0.0262931	ATP2A1:MAPT	http://www.broadinstitute.org/gsea/msigdb/cards/KEGG_ALZHEIMERS_DISEASE
	KEGG	KEGG_CALCIUM_SIGNALING_PATHWAY	177	2	0.000299904	0.0262931	ERBB3:ATP2A1	http://www.broadinstitute.org/gsea/msigdb/cards/KEGG_CALCIUM_SIGNALING_PATHWAY
RA	GO_bp	GO_UNSATURATED_FATTY_ACID_BIOSYNTHETIC_PROCESS	57	2	6.61395e-07	0.00264923	FAM213B:FADS2	http://www.broadinstitute.org/gsea/msigdb/cards/GO_UNSATURATED_FATTY_ACID_BIOSYNTHETIC_PROCESS
	GO_bp	GO_I_KAPPAB_KINASE_NF_KAPPAB_SIGNALING	70	2	1.2346e-06	0.00264923	REL:TAB1	http://www.broadinstitute.org/gsea/msigdb/cards/GO_I_KAPPAB_KINASE_NF_KAPPAB_SIGNALING
	GO_bp	GO_UNSATURATED_FATTY_ACID_METABOLIC_PROCESS	108	2	4.57471e-06	0.00264923	FAM213B:FADS2	http://www.broadinstitute.org/gsea/msigdb/cards/GO_UNSATURATED_FATTY_ACID_METABOLIC_PROCESS
	GO_bp	GO_FATTY_ACID_BIOSYNTHETIC_PROCESS	113	2	5.24201e-06	0.00264923	FAM213B:FADS2	http://www.broadinstitute.org/gsea/msigdb/cards/GO_FATTY_ACID_BIOSYNTHETIC_PROCESS
	GO_bp	GO_LEUKOCYTE_ACTIVATION	413	3	5.81227e-06	0.00264923	CXCR5:RASGRP1:IKZF3	http://www.broadinstitute.org/gsea/msigdb/cards/GO_LEUKOCYTE_ACTIVATION
	GO_bp	GO_POSITIVE_REGULATION_OF_NF_KAPPAB_TRANSCRIPTION_FACTOR_ACTIVITY	131	2	8.17234e-06	0.00264923	TAB1:TRAF1	http://www.broadinstitute.org/gsea/msigdb/cards/GO_POSITIVE_REGULATION_OF_NF_KAPPAB_TRANSCRIPTION_FACTOR_ACTIVITY
	GO_bp	GO_REGULATION_OF_LYMPHOCYTE_DIFFERENTIATION	132	2	8.36096e-06	0.00264923	RASGRP1:IKZF3	http://www.broadinstitute.org/gsea/msigdb/cards/GO_REGULATION_OF_LYMPHOCYTE_DIFFERENTIATION
	GO_bp	GO_B_CELL_ACTIVATION	132	2	8.36096e-06	0.00264923	CXCR5:IKZF3	http://www.broadinstitute.org/gsea/msigdb/cards/GO_B_CELL_ACTIVATION
	GO_bp	GO_IMMUNE_SYSTEM_PROCESS	1972	5	1.12074e-05	0.00310725	CXCR5:RASGRP1:IKZF3:REL:TAB1	http://www.broadinstitute.org/gsea/msigdb/cards/GO_IMMUNE_SYSTEM_PROCESS
	GO_bp	GO_MONOCARBOXYLIC_ACID_BIOSYNTHETIC_PROCESS	171	2	1.81511e-05	0.00359605	FAM213B:FADS2	http://www.broadinstitute.org/gsea/msigdb/cards/GO_MONOCARBOXYLIC_ACID_BIOSYNTHETIC_PROCESS
	GO_bp	GO_CELL_ACTIVATION	566	3	2.00838e-05	0.00363858	CXCR5:RASGRP1:IKZF3	http://www.broadinstitute.org/gsea/msigdb/cards/GO_CELL_ACTIVATION
	GO_bp	GO_POSITIVE_REGULATION_OF_MAP_KINASE_ACTIVITY	206	2	3.16388e-05	0.00425303	RASGRP1:TAB1	http://www.broadinstitute.org/gsea/msigdb/cards/GO_POSITIVE_REGULATION_OF_MAP_KINASE_ACTIVITY
	GO_bp	GO_POSITIVE_REGULATION_OF_SEQUENCE_SPECIFIC_DNA_BINDING_TRANSCRIPTION_FACTOR_ACTIVITY	226	2	4.1689e-05	0.00513701	TAB1:TRAF1	http://www.broadinstitute.org/gsea/msigdb/cards/GO_POSITIVE_REGULATION_OF_SEQUENCE_SPECIFIC_DNA_BINDING_TRANSCRIPTION_FACTOR_ACTIVITY
	GO_bp	GO_REGULATION_OF_LEUKOCYTE_DIFFERENTIATION	232	2	4.50676e-05	0.00518822	RASGRP1:IKZF3	http://www.broadinstitute.org/gsea/msigdb/cards/GO_REGULATION_OF_LEUKOCYTE_DIFFERENTIATION
	GO_bp	GO_POSITIVE_REGULATION_OF_INNATE_IMMUNE_RESPONSE	246	2	5.36397e-05	0.00566538	RASGRP1:TAB1	http://www.broadinstitute.org/gsea/msigdb/cards/GO_POSITIVE_REGULATION_OF_INNATE_IMMUNE_RESPONSE
	GO_bp	GO_ORGANIC_ACID_BIOSYNTHETIC_PROCESS	269	2	6.99332e-05	0.00618959	FAM213B:FADS2	http://www.broadinstitute.org/gsea/msigdb/cards/GO_ORGANIC_ACID_BIOSYNTHETIC_PROCESS
	GO_bp	GO_REGULATION_OF_SMALL_GTPASE_MEDIATED_SIGNAL_TRANSDUCTION	277	2	7.62801e-05	0.0063845	RASGRP1:TAGAP	http://www.broadinstitute.org/gsea/msigdb/cards/GO_REGULATION_OF_SMALL_GTPASE_MEDIATED_SIGNAL_TRANSDUCTION
	GO_bp	GO_REGULATION_OF_INTRACELLULAR_SIGNAL_TRANSDUCTION	1651	4	8.28472e-05	0.00662723	RASGRP1:REL:TAB1:TAGAP	http://www.broadinstitute.org/gsea/msigdb/cards/GO_REGULATION_OF_INTRACELLULAR_SIGNAL_TRANSDUCTION
	GO_bp	GO_POSITIVE_REGULATION_OF_PROTEIN_SERINE_THREONINE_KINASE_ACTIVITY	288	2	8.56075e-05	0.00666237	RASGRP1:TAB1	http://www.broadinstitute.org/gsea/msigdb/cards/GO_POSITIVE_REGULATION_OF_PROTEIN_SERINE_THREONINE_KINASE_ACTIVITY
	GO_bp	GO_FATTY_ACID_METABOLIC_PROCESS	295	2	9.19152e-05	0.0067956	FAM213B:FADS2	http://www.broadinstitute.org/gsea/msigdb/cards/GO_FATTY_ACID_METABOLIC_PROCESS
	GO_bp	GO_POSITIVE_REGULATION_OF_GENE_EXPRESSION	1728	4	0.000102909	0.00748367	IKZF3:REL:TAB1:TRAF1	http://www.broadinstitute.org/gsea/msigdb/cards/GO_POSITIVE_REGULATION_OF_GENE_EXPRESSION
	GO_bp	GO_POSITIVE_REGULATION_OF_INTRACELLULAR_SIGNAL_TRANSDUCTION	873	3	0.00010858	0.0075907	RASGRP1:REL:TAB1	http://www.broadinstitute.org/gsea/msigdb/cards/GO_POSITIVE_REGULATION_OF_INTRACELLULAR_SIGNAL_TRANSDUCTION
	GO_bp	GO_REGULATION_OF_HEMOPOIESIS	313	2	0.000109514	0.0075907	RASGRP1:IKZF3	http://www.broadinstitute.org/gsea/msigdb/cards/GO_REGULATION_OF_HEMOPOIESIS
	GO_bp	GO_REGULATION_OF_MAP_KINASE_ACTIVITY	318	2	0.000114766	0.00783232	RASGRP1:TAB1	http://www.broadinstitute.org/gsea/msigdb/cards/GO_REGULATION_OF_MAP_KINASE_ACTIVITY
	GO_bp	GO_POSITIVE_REGULATION_OF_MOLECULAR_FUNCTION	1786	4	0.000120367	0.0080563	RASGRP1:TAB1:TAGAP:TRAF1	http://www.broadinstitute.org/gsea/msigdb/cards/GO_POSITIVE_REGULATION_OF_MOLECULAR_FUNCTION
	GO_bp	GO_POSITIVE_REGULATION_OF_BIOSYNTHETIC_PROCESS	1800	4	0.000124906	0.0081483	IKZF3:REL:TAB1:TRAF1	http://www.broadinstitute.org/gsea/msigdb/cards/GO_POSITIVE_REGULATION_OF_BIOSYNTHETIC_PROCESS
	GO_bp	GO_LYMPHOCYTE_ACTIVATION	341	2	0.000141046	0.00881238	CXCR5:IKZF3	http://www.broadinstitute.org/gsea/msigdb/cards/GO_LYMPHOCYTE_ACTIVATION
	GO_bp	GO_REGULATION_OF_INNATE_IMMUNE_RESPONSE	356	2	0.000160137	0.00959957	RASGRP1:TAB1	http://www.broadinstitute.org/gsea/msigdb/cards/GO_REGULATION_OF_INNATE_IMMUNE_RESPONSE
	GO_bp	GO_REGULATION_OF_SEQUENCE_SPECIFIC_DNA_BINDING_TRANSCRIPTION_FACTOR_ACTIVITY	363	2	0.000169594	0.00991817	TAB1:TRAF1	http://www.broadinstitute.org/gsea/msigdb/cards/GO_REGULATION_OF_SEQUENCE_SPECIFIC_DNA_BINDING_TRANSCRIPTION_FACTOR_ACTIVITY
	GO_bp	GO_POSITIVE_REGULATION_OF_DEFENSE_RESPONSE	364	2	0.000170974	0.00991817	RASGRP1:TAB1	http://www.broadinstitute.org/gsea/msigdb/cards/GO_POSITIVE_REGULATION_OF_DEFENSE_RESPONSE
	GO_bp	GO_SIGNAL_TRANSDUCTION_BY_PROTEIN_PHOSPHORYLATION	404	2	0.000232353	0.0124183	RASGRP1:TAB1	http://www.broadinstitute.org/gsea/msigdb/cards/GO_SIGNAL_TRANSDUCTION_BY_PROTEIN_PHOSPHORYLATION
	GO_bp	GO_IMMUNE_RESPONSE	1090	3	0.000255108	0.0131588	CXCR5:RASGRP1:REL	http://www.broadinstitute.org/gsea/msigdb/cards/GO_IMMUNE_RESPONSE
	GO_bp	GO_SMALL_MOLECULE_BIOSYNTHETIC_PROCESS	442	2	0.000302494	0.0147458	FAM213B:FADS2	http://www.broadinstitute.org/gsea/msigdb/cards/GO_SMALL_MOLECULE_BIOSYNTHETIC_PROCESS
	GO_bp	GO_INFLAMMATORY_RESPONSE	452	2	0.000322988	0.0150818	RASGRP1:REL	http://www.broadinstitute.org/gsea/msigdb/cards/GO_INFLAMMATORY_RESPONSE
	GO_bp	GO_POSITIVE_REGULATION_OF_MAPK_CASCADE	467	2	0.000355383	0.0162523	RASGRP1:TAB1	http://www.broadinstitute.org/gsea/msigdb/cards/GO_POSITIVE_REGULATION_OF_MAPK_CASCADE
	GO_bp	GO_REGULATION_OF_PROTEIN_SERINE_THREONINE_KINASE_ACTIVITY	469	2	0.000359854	0.0162889	RASGRP1:TAB1	http://www.broadinstitute.org/gsea/msigdb/cards/GO_REGULATION_OF_PROTEIN_SERINE_THREONINE_KINASE_ACTIVITY
	GO_bp	GO_REGULATION_OF_CELL_ACTIVATION	479	2	0.000382761	0.0170021	RASGRP1:IKZF3	http://www.broadinstitute.org/gsea/msigdb/cards/GO_REGULATION_OF_CELL_ACTIVATION
	GO_bp	GO_POSITIVE_REGULATION_OF_KINASE_ACTIVITY	481	2	0.000387453	0.0170172	RASGRP1:TAB1	http://www.broadinstitute.org/gsea/msigdb/cards/GO_POSITIVE_REGULATION_OF_KINASE_ACTIVITY
	GO_bp	GO_MONOCARBOXYLIC_ACID_METABOLIC_PROCESS	502	2	0.000438977	0.0181664	FAM213B:FADS2	http://www.broadinstitute.org/gsea/msigdb/cards/GO_MONOCARBOXYLIC_ACID_METABOLIC_PROCESS
	GO_bp	GO_LIPID_BIOSYNTHETIC_PROCESS	538	2	0.000537238	0.0207234	FAM213B:FADS2	http://www.broadinstitute.org/gsea/msigdb/cards/GO_LIPID_BIOSYNTHETIC_PROCESS
	GO_bp	GO_POSITIVE_REGULATION_OF_IMMUNE_RESPONSE	558	2	0.000597472	0.0222019	RASGRP1:TAB1	http://www.broadinstitute.org/gsea/msigdb/cards/GO_POSITIVE_REGULATION_OF_IMMUNE_RESPONSE
	GO_bp	GO_REGULATION_OF_CYTOKINE_PRODUCTION	559	2	0.000600592	0.0222019	RASGRP1:REL	http://www.broadinstitute.org/gsea/msigdb/cards/GO_REGULATION_OF_CYTOKINE_PRODUCTION
	GO_bp	GO_REGULATION_OF_IMMUNE_SYSTEM_PROCESS	1393	3	0.000648524	0.023389	RASGRP1:IKZF3:TAB1	http://www.broadinstitute.org/gsea/msigdb/cards/GO_REGULATION_OF_IMMUNE_SYSTEM_PROCESS
	GO_bp	GO_POSITIVE_REGULATION_OF_TRANSFERASE_ACTIVITY	614	2	0.000788775	0.027336	RASGRP1:TAB1	http://www.broadinstitute.org/gsea/msigdb/cards/GO_POSITIVE_REGULATION_OF_TRANSFERASE_ACTIVITY
	GO_bp	GO_REGULATION_OF_CELL_DEATH	1471	3	0.000796417	0.0273869	IKZF3:REL:TRAF1	http://www.broadinstitute.org/gsea/msigdb/cards/GO_REGULATION_OF_CELL_DEATH
	GO_bp	GO_POSITIVE_REGULATION_OF_CATALYTIC_ACTIVITY	1515	3	0.000889751	0.0285671	RASGRP1:TAB1:TAGAP	http://www.broadinstitute.org/gsea/msigdb/cards/GO_POSITIVE_REGULATION_OF_CATALYTIC_ACTIVITY
	GO_bp	GO_POSITIVE_REGULATION_OF_CELL_COMMUNICATION	1527	3	0.000916506	0.0290401	RASGRP1:REL:TAB1	http://www.broadinstitute.org/gsea/msigdb/cards/GO_POSITIVE_REGULATION_OF_CELL_COMMUNICATION
	GO_bp	GO_REGULATION_OF_MAPK_CASCADE	657	2	0.00095956	0.0297665	RASGRP1:TAB1	http://www.broadinstitute.org/gsea/msigdb/cards/GO_REGULATION_OF_MAPK_CASCADE
	GO_bp	GO_INTRACELLULAR_SIGNAL_TRANSDUCTION	1568	3	0.00101227	0.0309684	RASGRP1:REL:TAB1	http://www.broadinstitute.org/gsea/msigdb/cards/GO_INTRACELLULAR_SIGNAL_TRANSDUCTION
	GO_bp	GO_REGULATION_OF_GTPASE_ACTIVITY	672	2	0.00102425	0.0311205	RASGRP1:TAGAP	http://www.broadinstitute.org/gsea/msigdb/cards/GO_REGULATION_OF_GTPASE_ACTIVITY
	GO_bp	GO_RESPONSE_TO_CYTOKINE	711	2	0.00120532	0.0354091	CXCR5:REL	http://www.broadinstitute.org/gsea/msigdb/cards/GO_RESPONSE_TO_CYTOKINE
	GO_bp	GO_TRANSCRIPTION_FROM_RNA_POLYMERASE_II_PROMOTER	721	2	0.0012548	0.0359993	IKZF3:REL	http://www.broadinstitute.org/gsea/msigdb/cards/GO_TRANSCRIPTION_FROM_RNA_POLYMERASE_II_PROMOTER
	GO_bp	GO_REGULATION_OF_DEFENSE_RESPONSE	757	2	0.00144362	0.0407891	RASGRP1:TAB1	http://www.broadinstitute.org/gsea/msigdb/cards/GO_REGULATION_OF_DEFENSE_RESPONSE
	GO_bp	GO_REGULATION_OF_KINASE_ACTIVITY	775	2	0.00154441	0.0422902	RASGRP1:TAB1	http://www.broadinstitute.org/gsea/msigdb/cards/GO_REGULATION_OF_KINASE_ACTIVITY
	KEGG	KEGG_MAPK_SIGNALING_PATHWAY	267	2	6.84026e-05	0.00424096	RASGRP1:TAB1	http://www.broadinstitute.org/gsea/msigdb/cards/KEGG_MAPK_SIGNALING_PATHWAY
SCZ	GO_bp	GO_PEPTIDE_TRANSPORT	72	2	1.06803e-05	0.013605	SNX19:ABCB9	http://www.broadinstitute.org/gsea/msigdb/cards/GO_PEPTIDE_TRANSPORT
	GO_bp	GO_SECRETION	586	4	2.06754e-05	0.013605	SNX19:NMB:ITIH4:BTN3A2	http://www.broadinstitute.org/gsea/msigdb/cards/GO_SECRETION
	GO_bp	GO_AMIDE_TRANSPORT	97	2	2.61512e-05	0.013605	SNX19:ABCB9	http://www.broadinstitute.org/gsea/msigdb/cards/GO_AMIDE_TRANSPORT
	GO_bp	GO_PROTEIN_SECRETION	116	2	4.46288e-05	0.013605	SNX19:BTN3A2	http://www.broadinstitute.org/gsea/msigdb/cards/GO_PROTEIN_SECRETION
	GO_bp	GO_PROTEIN_TETRAMERIZATION	133	2	6.70526e-05	0.0165247	SRR:HIST1H4D	http://www.broadinstitute.org/gsea/msigdb/cards/GO_PROTEIN_TETRAMERIZATION
	GO_bp	GO_NEGATIVE_REGULATION_OF_CELLULAR_CATABOLIC_PROCESS	155	2	0.000105583	0.0212893	ZKSCAN4:MAD1L1	http://www.broadinstitute.org/gsea/msigdb/cards/GO_NEGATIVE_REGULATION_OF_CELLULAR_CATABOLIC_PROCESS
	GO_bp	GO_ANTIGEN_PROCESSING_AND_PRESENTATION_OF_PEPTIDE_ANTIGEN	175	2	0.000151129	0.0239396	ABCB9:KLC1	http://www.broadinstitute.org/gsea/msigdb/cards/GO_ANTIGEN_PROCESSING_AND_PRESENTATION_OF_PEPTIDE_ANTIGEN
	GO_bp	GO_SECRETION_BY_CELL	484	3	0.000176595	0.0252701	SNX19:ITIH4:BTN3A2	http://www.broadinstitute.org/gsea/msigdb/cards/GO_SECRETION_BY_CELL
	GO_bp	GO_NEGATIVE_REGULATION_OF_CATABOLIC_PROCESS	202	2	0.000230562	0.0268446	ZKSCAN4:MAD1L1	http://www.broadinstitute.org/gsea/msigdb/cards/GO_NEGATIVE_REGULATION_OF_CATABOLIC_PROCESS
	GO_bp	GO_ANTIGEN_PROCESSING_AND_PRESENTATION	210	2	0.000258407	0.0276375	ABCB9:KLC1	http://www.broadinstitute.org/gsea/msigdb/cards/GO_ANTIGEN_PROCESSING_AND_PRESENTATION
	GO_bp	GO_EXOCYTOSIS	308	2	0.000788762	0.049985	SNX19:ITIH4	http://www.broadinstitute.org/gsea/msigdb/cards/GO_EXOCYTOSIS
CAD	GO_bp	GO_SINGLE_ORGANISM_CATABOLIC_PROCESS	956	3	5.44341e-07	0.000427864	NT5C2:ADAMTS7:APOB	http://www.broadinstitute.org/gsea/msigdb/cards/GO_SINGLE_ORGANISM_CATABOLIC_PROCESS
	GO_bp	GO_CARBOHYDRATE_DERIVATIVE_METABOLIC_PROCESS	1043	3	7.71622e-07	0.000427864	NT5C2:ADAMTS7:ABO	http://www.broadinstitute.org/gsea/msigdb/cards/GO_CARBOHYDRATE_DERIVATIVE_METABOLIC_PROCESS
	GO_bp	GO_RESPONSE_TO_TUMOR_NECROSIS_FACTOR	233	2	1.14534e-06	0.000461886	ADAMTS7:APOB	http://www.broadinstitute.org/gsea/msigdb/cards/GO_RESPONSE_TO_TUMOR_NECROSIS_FACTOR
	GO_bp	GO_GLYCOSYLATION	265	2	1.68651e-06	0.000502534	ADAMTS7:ABO	http://www.broadinstitute.org/gsea/msigdb/cards/GO_GLYCOSYLATION
	GO_bp	GO_CELLULAR_CATABOLIC_PROCESS	1319	3	1.97592e-06	0.000502534	NT5C2:ADAMTS7:APOB	http://www.broadinstitute.org/gsea/msigdb/cards/GO_CELLULAR_CATABOLIC_PROCESS
	GO_bp	GO_GLYCOPROTEIN_METABOLIC_PROCESS	351	2	3.92266e-06	0.000644478	ADAMTS7:ABO	http://www.broadinstitute.org/gsea/msigdb/cards/GO_GLYCOPROTEIN_METABOLIC_PROCESS
	GO_bp	GO_CATABOLIC_PROCESS	1769	3	6.40038e-06	0.000924843	NT5C2:ADAMTS7:APOB	http://www.broadinstitute.org/gsea/msigdb/cards/GO_CATABOLIC_PROCESS
	GO_bp	GO_PROTEIN_CATABOLIC_PROCESS	578	2	1.74896e-05	0.00176327	ADAMTS7:APOB	http://www.broadinstitute.org/gsea/msigdb/cards/GO_PROTEIN_CATABOLIC_PROCESS
	GO_bp	GO_CARBOHYDRATE_DERIVATIVE_BIOSYNTHETIC_PROCESS	593	2	1.88833e-05	0.00182101	ADAMTS7:ABO	http://www.broadinstitute.org/gsea/msigdb/cards/GO_CARBOHYDRATE_DERIVATIVE_BIOSYNTHETIC_PROCESS
	GO_bp	GO_CELLULAR_RESPONSE_TO_CYTOKINE_STIMULUS	604	2	1.99508e-05	0.00188302	ADAMTS7:APOB	http://www.broadinstitute.org/gsea/msigdb/cards/GO_CELLULAR_RESPONSE_TO_CYTOKINE_STIMULUS
	GO_bp	GO_CARBOHYDRATE_METABOLIC_PROCESS	660	2	2.601e-05	0.0023222	ADAMTS7:ABO	http://www.broadinstitute.org/gsea/msigdb/cards/GO_CARBOHYDRATE_METABOLIC_PROCESS
	GO_bp	GO_RESPONSE_TO_CYTOKINE	711	2	3.24922e-05	0.0027592	ADAMTS7:APOB	http://www.broadinstitute.org/gsea/msigdb/cards/GO_RESPONSE_TO_CYTOKINE
	GO_bp	GO_MACROMOLECULE_CATABOLIC_PROCESS	924	2	7.10559e-05	0.00492506	ADAMTS7:APOB	http://www.broadinstitute.org/gsea/msigdb/cards/GO_MACROMOLECULE_CATABOLIC_PROCESS
	GO_bp	GO_CELLULAR_RESPONSE_TO_ENDOGENOUS_STIMULUS	1006	2	9.15624e-05	0.00580244	ADAMTS7:APOB	http://www.broadinstitute.org/gsea/msigdb/cards/GO_CELLULAR_RESPONSE_TO_ENDOGENOUS_STIMULUS
	GO_bp	GO_RESPONSE_TO_ENDOGENOUS_STIMULUS	1447	2	0.000270101	0.0151667	ADAMTS7:APOB	http://www.broadinstitute.org/gsea/msigdb/cards/GO_RESPONSE_TO_ENDOGENOUS_STIMULUS
	GO_bp	GO_REGULATION_OF_CELL_DIFFERENTIATION	1488	2	0.000293469	0.0156847	ADAMTS7:APOB	http://www.broadinstitute.org/gsea/msigdb/cards/GO_REGULATION_OF_CELL_DIFFERENTIATION
	GO_bp	GO_SMALL_MOLECULE_METABOLIC_PROCESS	1764	2	0.000486112	0.0236266	NT5C2:APOB	http://www.broadinstitute.org/gsea/msigdb/cards/GO_SMALL_MOLECULE_METABOLIC_PROCESS
	GO_bp	GO_CELLULAR_RESPONSE_TO_ORGANIC_SUBSTANCE	1844	2	0.00055435	0.0263959	ADAMTS7:APOB	http://www.broadinstitute.org/gsea/msigdb/cards/GO_CELLULAR_RESPONSE_TO_ORGANIC_SUBSTANCE
T2D	GO_bp	GO_NEGATIVE_REGULATION_OF_GENE_EXPRESSION	1489	2	0	0	HHEX:WFS1	http://www.broadinstitute.org/gsea/msigdb/cards/GO_NEGATIVE_REGULATION_OF_GENE_EXPRESSION
	GO_bp	GO_POSITIVE_REGULATION_OF_BIOSYNTHETIC_PROCESS	1800	2	0	0	HHEX:WFS1	http://www.broadinstitute.org/gsea/msigdb/cards/GO_POSITIVE_REGULATION_OF_BIOSYNTHETIC_PROCESS
	GO_bp	GO_NEGATIVE_REGULATION_OF_NITROGEN_COMPOUND_METABOLIC_PROCESS	1513	2	0	0	HHEX:WFS1	http://www.broadinstitute.org/gsea/msigdb/cards/GO_NEGATIVE_REGULATION_OF_NITROGEN_COMPOUND_METABOLIC_PROCESS
	GO_bp	GO_NEGATIVE_REGULATION_OF_MOLECULAR_FUNCTION	1078	2	0	0	HHEX:WFS1	http://www.broadinstitute.org/gsea/msigdb/cards/GO_NEGATIVE_REGULATION_OF_MOLECULAR_FUNCTION
	GO_bp	GO_NEGATIVE_REGULATION_OF_RESPONSE_TO_STIMULUS	1357	2	0	0	HHEX:WFS1	http://www.broadinstitute.org/gsea/msigdb/cards/GO_NEGATIVE_REGULATION_OF_RESPONSE_TO_STIMULUS
	GO_bp	GO_REGULATION_OF_PROTEIN_MODIFICATION_PROCESS	1706	2	0	0	HHEX:WFS1	http://www.broadinstitute.org/gsea/msigdb/cards/GO_REGULATION_OF_PROTEIN_MODIFICATION_PROCESS
	GO_bp	GO_NEGATIVE_REGULATION_OF_TRANSCRIPTION_FROM_RNA_POLYMERASE_II_PROMOTER	739	2	0	0	HHEX:WFS1	http://www.broadinstitute.org/gsea/msigdb/cards/GO_NEGATIVE_REGULATION_OF_TRANSCRIPTION_FROM_RNA_POLYMERASE_II_PROMOTER
	GO_bp	GO_REGULATION_OF_PHOSPHORUS_METABOLIC_PROCESS	1615	2	0	0	HHEX:WFS1	http://www.broadinstitute.org/gsea/msigdb/cards/GO_REGULATION_OF_PHOSPHORUS_METABOLIC_PROCESS
	GO_bp	GO_NEGATIVE_REGULATION_OF_CELL_COMMUNICATION	1189	2	0	0	HHEX:WFS1	http://www.broadinstitute.org/gsea/msigdb/cards/GO_NEGATIVE_REGULATION_OF_CELL_COMMUNICATION
	GO_bp	GO_REGULATION_OF_TRANSCRIPTION_FROM_RNA_POLYMERASE_II_PROMOTER	1780	2	0	0	HHEX:WFS1	http://www.broadinstitute.org/gsea/msigdb/cards/GO_REGULATION_OF_TRANSCRIPTION_FROM_RNA_POLYMERASE_II_PROMOTER
CD	GO_bp	GO_REGULATION_OF_CELL_PROLIFERATION	1492	7	1.11611e-05	0.00819042	NKX2-3:NUPR1:CCL2:IKZF3:TNFRSF6B:NDFIP1:RPS6KA2	http://www.broadinstitute.org/gsea/msigdb/cards/GO_REGULATION_OF_CELL_PROLIFERATION
	GO_bp	GO_INFLAMMATORY_RESPONSE	452	4	2.20067e-05	0.00819042	NUPR1:CCL2:TNFRSF6B:IRGM	http://www.broadinstitute.org/gsea/msigdb/cards/GO_INFLAMMATORY_RESPONSE
	GO_bp	GO_APOPTOTIC_SIGNALING_PATHWAY	288	3	6.6821e-05	0.00819042	NUPR1:ATP2A1:TNFRSF6B	http://www.broadinstitute.org/gsea/msigdb/cards/GO_APOPTOTIC_SIGNALING_PATHWAY
	GO_bp	GO_RESPONSE_TO_RETINOIC_ACID	107	2	7.61086e-05	0.00819042	CLK2:CCL2	http://www.broadinstitute.org/gsea/msigdb/cards/GO_RESPONSE_TO_RETINOIC_ACID
	GO_bp	GO_CELL_DEATH	1000	5	9.27432e-05	0.00819042	NUPR1:ATP2A1:GSDMB:TNFRSF6B:RPS6KA2	http://www.broadinstitute.org/gsea/msigdb/cards/GO_CELL_DEATH
	GO_bp	GO_REGULATION_OF_B_CELL_ACTIVATION	121	2	0.000109637	0.00824321	IKZF3:NDFIP1	http://www.broadinstitute.org/gsea/msigdb/cards/GO_REGULATION_OF_B_CELL_ACTIVATION
	GO_bp	GO_REGULATION_OF_REPRODUCTIVE_PROCESS	128	2	0.000129501	0.00874253	NUPR1:RPS6KA2	http://www.broadinstitute.org/gsea/msigdb/cards/GO_REGULATION_OF_REPRODUCTIVE_PROCESS
	GO_bp	GO_REGULATION_OF_LYMPHOCYTE_DIFFERENTIATION	132	2	0.000141836	0.00889662	IKZF3:NDFIP1	http://www.broadinstitute.org/gsea/msigdb/cards/GO_REGULATION_OF_LYMPHOCYTE_DIFFERENTIATION
	GO_bp	GO_B_CELL_ACTIVATION	132	2	0.000141836	0.00889662	NKX2-3:IKZF3	http://www.broadinstitute.org/gsea/msigdb/cards/GO_B_CELL_ACTIVATION
	GO_bp	GO_IMMUNE_RESPONSE	1090	5	0.000148618	0.0089449	NKX2-3:CCL2:TNFRSF6B:LIME1:IRGM	http://www.broadinstitute.org/gsea/msigdb/cards/GO_IMMUNE_RESPONSE
	GO_bp	GO_RESPONSE_TO_ORGANOPHOSPHORUS	139	2	0.000165218	0.00939627	CREM:CCL2	http://www.broadinstitute.org/gsea/msigdb/cards/GO_RESPONSE_TO_ORGANOPHOSPHORUS
	GO_bp	GO_RESPONSE_TO_IONIZING_RADIATION	145	2	0.000187145	0.0101241	CLK2:CCL2	http://www.broadinstitute.org/gsea/msigdb/cards/GO_RESPONSE_TO_IONIZING_RADIATION
	GO_bp	GO_INTRINSIC_APOPTOTIC_SIGNALING_PATHWAY	151	2	0.000210879	0.0109478	NUPR1:ATP2A1	http://www.broadinstitute.org/gsea/msigdb/cards/GO_INTRINSIC_APOPTOTIC_SIGNALING_PATHWAY
	GO_bp	GO_REGULATION_OF_LEUKOCYTE_MEDIATED_IMMUNITY	156	2	0.000232084	0.0111594	CCL2:NDFIP1	http://www.broadinstitute.org/gsea/msigdb/cards/GO_REGULATION_OF_LEUKOCYTE_MEDIATED_IMMUNITY
	GO_bp	GO_HEXOSE_METABOLIC_PROCESS	157	2	0.000236484	0.0111594	CREM:FUT2	http://www.broadinstitute.org/gsea/msigdb/cards/GO_HEXOSE_METABOLIC_PROCESS
	GO_bp	GO_RESPONSE_TO_PURINE_CONTAINING_COMPOUND	158	2	0.000240938	0.0111594	CREM:CCL2	http://www.broadinstitute.org/gsea/msigdb/cards/GO_RESPONSE_TO_PURINE_CONTAINING_COMPOUND
	GO_bp	GO_REGULATION_OF_NUCLEAR_DIVISION	163	2	0.000264023	0.0115961	SH2B1:RPS6KA2	http://www.broadinstitute.org/gsea/msigdb/cards/GO_REGULATION_OF_NUCLEAR_DIVISION
	GO_bp	GO_HOMEOSTASIS_OF_NUMBER_OF_CELLS	175	2	0.000325148	0.0133072	NKX2-3:SLC22A5	http://www.broadinstitute.org/gsea/msigdb/cards/GO_HOMEOSTASIS_OF_NUMBER_OF_CELLS
	GO_bp	GO_HOMEOSTATIC_PROCESS	1335	5	0.000442684	0.0152228	NKX2-3:ATP2A1:CCL2:SLC22A5:NDFIP1	http://www.broadinstitute.org/gsea/msigdb/cards/GO_HOMEOSTATIC_PROCESS
	GO_bp	GO_REGULATION_OF_CELL_ACTIVATION	479	3	0.000466499	0.0156772	CCL2:IKZF3:NDFIP1	http://www.broadinstitute.org/gsea/msigdb/cards/GO_REGULATION_OF_CELL_ACTIVATION
	GO_bp	GO_MONOSACCHARIDE_METABOLIC_PROCESS	202	2	0.000494345	0.016365	CREM:FUT2	http://www.broadinstitute.org/gsea/msigdb/cards/GO_MONOSACCHARIDE_METABOLIC_PROCESS
	GO_bp	GO_REGULATION_OF_LEUKOCYTE_PROLIFERATION	203	2	0.000501504	0.0164791	IKZF3:NDFIP1	http://www.broadinstitute.org/gsea/msigdb/cards/GO_REGULATION_OF_LEUKOCYTE_PROLIFERATION
	GO_bp	GO_RESPONSE_TO_OXYGEN_CONTAINING_COMPOUND	1380	5	0.000527772	0.0168431	CLK2:CREM:CCL2:TNFRSF6B:RPS6KA2	http://www.broadinstitute.org/gsea/msigdb/cards/GO_RESPONSE_TO_OXYGEN_CONTAINING_COMPOUND
	GO_bp	GO_IMMUNE_SYSTEM_PROCESS	1972	6	0.000569331	0.0175072	NKX2-3:CCL2:IKZF3:TNFRSF6B:LIME1:IRGM	http://www.broadinstitute.org/gsea/msigdb/cards/GO_IMMUNE_SYSTEM_PROCESS
	GO_bp	GO_PROTEIN_PHOSPHORYLATION	943	4	0.000679979	0.0192329	CLK2:SBK1:CCL2:RPS6KA2	http://www.broadinstitute.org/gsea/msigdb/cards/GO_PROTEIN_PHOSPHORYLATION
	GO_bp	GO_REGULATION_OF_CELL_DEATH	1471	5	0.000738769	0.0203106	NUPR1:CCL2:IKZF3:TNFRSF6B:RPS6KA2	http://www.broadinstitute.org/gsea/msigdb/cards/GO_REGULATION_OF_CELL_DEATH
	GO_bp	GO_REGULATION_OF_LEUKOCYTE_DIFFERENTIATION	232	2	0.000738962	0.0203106	IKZF3:NDFIP1	http://www.broadinstitute.org/gsea/msigdb/cards/GO_REGULATION_OF_LEUKOCYTE_DIFFERENTIATION
	GO_bp	GO_RESPONSE_TO_TUMOR_NECROSIS_FACTOR	233	2	0.000748219	0.0203106	CCL2:TNFRSF6B	http://www.broadinstitute.org/gsea/msigdb/cards/GO_RESPONSE_TO_TUMOR_NECROSIS_FACTOR
	GO_bp	GO_RESPONSE_TO_ENDOPLASMIC_RETICULUM_STRESS	233	2	0.000748219	0.0203106	ATP2A1:CCL2	http://www.broadinstitute.org/gsea/msigdb/cards/GO_RESPONSE_TO_ENDOPLASMIC_RETICULUM_STRESS
	GO_bp	GO_RESPONSE_TO_TOXIC_SUBSTANCE	241	2	0.000824943	0.0211529	NUPR1:CCL2	http://www.broadinstitute.org/gsea/msigdb/cards/GO_RESPONSE_TO_TOXIC_SUBSTANCE
	GO_bp	GO_CELLULAR_CHEMICAL_HOMEOSTASIS	569	3	0.000887851	0.0218806	ATP2A1:CCL2:NDFIP1	http://www.broadinstitute.org/gsea/msigdb/cards/GO_CELLULAR_CHEMICAL_HOMEOSTASIS
	GO_bp	GO_ION_HOMEOSTASIS	575	3	0.000923092	0.0223762	ATP2A1:CCL2:NDFIP1	http://www.broadinstitute.org/gsea/msigdb/cards/GO_ION_HOMEOSTASIS
	GO_bp	GO_METAL_ION_TRANSPORT	581	3	0.000959312	0.0229754	ATP2A1:SLC22A5:NDFIP1	http://www.broadinstitute.org/gsea/msigdb/cards/GO_METAL_ION_TRANSPORT
	GO_bp	GO_LEUKOCYTE_MIGRATION	258	2	0.0010042	0.0234453	NKX2-3:CCL2	http://www.broadinstitute.org/gsea/msigdb/cards/GO_LEUKOCYTE_MIGRATION
	GO_bp	GO_INTRACELLULAR_SIGNAL_TRANSDUCTION	1568	5	0.00103078	0.02394	NUPR1:SH2B1:ATP2A1:CCL2:RPS6KA2	http://www.broadinstitute.org/gsea/msigdb/cards/GO_INTRACELLULAR_SIGNAL_TRANSDUCTION
	GO_bp	GO_REGULATION_OF_CELL_DIVISION	272	2	0.00116902	0.0259773	SH2B1:RPS6KA2	http://www.broadinstitute.org/gsea/msigdb/cards/GO_REGULATION_OF_CELL_DIVISION
	GO_bp	GO_NEGATIVE_REGULATION_OF_RESPONSE_TO_EXTERNAL_STIMULUS	273	2	0.00118141	0.0259773	CCL2:NDFIP1	http://www.broadinstitute.org/gsea/msigdb/cards/GO_NEGATIVE_REGULATION_OF_RESPONSE_TO_EXTERNAL_STIMULUS
	GO_bp	GO_NEGATIVE_REGULATION_OF_CELL_PROLIFERATION	641	3	0.00137865	0.0291224	NUPR1:NDFIP1:RPS6KA2	http://www.broadinstitute.org/gsea/msigdb/cards/GO_NEGATIVE_REGULATION_OF_CELL_PROLIFERATION
	GO_bp	GO_REGULATION_OF_INFLAMMATORY_RESPONSE	293	2	0.0014468	0.0298511	CCL2:NDFIP1	http://www.broadinstitute.org/gsea/msigdb/cards/GO_REGULATION_OF_INFLAMMATORY_RESPONSE
	GO_bp	GO_POSITIVE_REGULATION_OF_PROTEIN_MODIFICATION_PROCESS	1131	4	0.00153125	0.0307358	NUPR1:CCL2:TNFRSF6B:NDFIP1	http://www.broadinstitute.org/gsea/msigdb/cards/GO_POSITIVE_REGULATION_OF_PROTEIN_MODIFICATION_PROCESS
	GO_bp	GO_REGULATION_OF_HOMOTYPIC_CELL_CELL_ADHESION	302	2	0.00157748	0.0315211	CCL2:NDFIP1	http://www.broadinstitute.org/gsea/msigdb/cards/GO_REGULATION_OF_HOMOTYPIC_CELL_CELL_ADHESION
	GO_bp	GO_REGULATION_OF_PROTEIN_MODIFICATION_PROCESS	1706	5	0.00159198	0.0316482	NUPR1:CCL2:TNFRSF6B:ZGPAT:NDFIP1	http://www.broadinstitute.org/gsea/msigdb/cards/GO_REGULATION_OF_PROTEIN_MODIFICATION_PROCESS
	GO_bp	GO_CELLULAR_HOMEOSTASIS	675	3	0.00166612	0.0327031	ATP2A1:CCL2:NDFIP1	http://www.broadinstitute.org/gsea/msigdb/cards/GO_CELLULAR_HOMEOSTASIS
	GO_bp	GO_REGULATION_OF_HEMOPOIESIS	313	2	0.00174698	0.0338412	IKZF3:NDFIP1	http://www.broadinstitute.org/gsea/msigdb/cards/GO_REGULATION_OF_HEMOPOIESIS
	GO_bp	GO_RESPONSE_TO_ACID_CHEMICAL	319	2	0.00184407	0.0348449	CLK2:CCL2	http://www.broadinstitute.org/gsea/msigdb/cards/GO_RESPONSE_TO_ACID_CHEMICAL
	GO_bp	GO_RESPONSE_TO_MOLECULE_OF_BACTERIAL_ORIGIN	320	2	0.00186057	0.0348449	CCL2:TNFRSF6B	http://www.broadinstitute.org/gsea/msigdb/cards/GO_RESPONSE_TO_MOLECULE_OF_BACTERIAL_ORIGIN
	GO_bp	GO_REGULATION_OF_TRANSCRIPTION_FROM_RNA_POLYMERASE_II_PROMOTER	1780	5	0.00197652	0.0362308	CREM:NKX2-3:NUPR1:IKZF3:ZGPAT	http://www.broadinstitute.org/gsea/msigdb/cards/GO_REGULATION_OF_TRANSCRIPTION_FROM_RNA_POLYMERASE_II_PROMOTER
	GO_bp	GO_DEFENSE_RESPONSE	1223	4	0.00215827	0.0386052	NUPR1:CCL2:TNFRSF6B:IRGM	http://www.broadinstitute.org/gsea/msigdb/cards/GO_DEFENSE_RESPONSE
	GO_bp	GO_PHOSPHORYLATION	1227	4	0.00218924	0.0388458	CLK2:SBK1:CCL2:RPS6KA2	http://www.broadinstitute.org/gsea/msigdb/cards/GO_PHOSPHORYLATION
	GO_bp	GO_REGULATION_OF_DNA_METABOLIC_PROCESS	340	2	0.00221025	0.0390624	SH2B1:NDFIP1	http://www.broadinstitute.org/gsea/msigdb/cards/GO_REGULATION_OF_DNA_METABOLIC_PROCESS
	GO_bp	GO_LYMPHOCYTE_ACTIVATION	341	2	0.00222873	0.0392327	NKX2-3:IKZF3	http://www.broadinstitute.org/gsea/msigdb/cards/GO_LYMPHOCYTE_ACTIVATION
	GO_bp	GO_DIVALENT_INORGANIC_CATION_HOMEOSTASIS	342	2	0.00224731	0.0394034	ATP2A1:CCL2	http://www.broadinstitute.org/gsea/msigdb/cards/GO_DIVALENT_INORGANIC_CATION_HOMEOSTASIS
	GO_bp	GO_MULTICELLULAR_ORGANISM_REPRODUCTION	747	3	0.0024086	0.0417364	CREM:CCL2:RPS6KA2	http://www.broadinstitute.org/gsea/msigdb/cards/GO_MULTICELLULAR_ORGANISM_REPRODUCTION
	GO_bp	GO_REPRODUCTION	1274	4	0.00257804	0.0430558	CREM:NUPR1:CCL2:RPS6KA2	http://www.broadinstitute.org/gsea/msigdb/cards/GO_REPRODUCTION
	GO_bp	GO_NEGATIVE_REGULATION_OF_IMMUNE_SYSTEM_PROCESS	369	2	0.00278587	0.0453788	CCL2:NDFIP1	http://www.broadinstitute.org/gsea/msigdb/cards/GO_NEGATIVE_REGULATION_OF_IMMUNE_SYSTEM_PROCESS
	GO_bp	GO_POSITIVE_REGULATION_OF_RESPONSE_TO_STIMULUS	1920	5	0.00289442	0.0461264	SH2B1:CCL2:TNFRSF6B:LIME1:NDFIP1	http://www.broadinstitute.org/gsea/msigdb/cards/GO_POSITIVE_REGULATION_OF_RESPONSE_TO_STIMULUS
	GO_bp	GO_REGULATION_OF_CELL_CELL_ADHESION	375	2	0.00291544	0.0461889	CCL2:NDFIP1	http://www.broadinstitute.org/gsea/msigdb/cards/GO_REGULATION_OF_CELL_CELL_ADHESION
	GO_bp	GO_CATION_TRANSPORT	794	3	0.00300108	0.0467092	ATP2A1:SLC22A5:NDFIP1	http://www.broadinstitute.org/gsea/msigdb/cards/GO_CATION_TRANSPORT
	KEGG	KEGG_NEUROTROPHIN_SIGNALING_PATHWAY	126	2	0.000123605	0.00766349	SH2B1:RPS6KA2	http://www.broadinstitute.org/gsea/msigdb/cards/KEGG_NEUROTROPHIN_SIGNALING_PATHWAY
	KEGG	KEGG_CYTOKINE_CYTOKINE_RECEPTOR_INTERACTION	266	2	0.00109643	0.0254921	CCL2:TNFRSF6B	http://www.broadinstitute.org/gsea/msigdb/cards/KEGG_CYTOKINE_CYTOKINE_RECEPTOR_INTERACTION
UC	GO_bp	GO_NEUTRAL_LIPID_METABOLIC_PROCESS	85	2	6.08444e-06	0.00676237	NKX2-3:GPX1	http://www.broadinstitute.org/gsea/msigdb/cards/GO_NEUTRAL_LIPID_METABOLIC_PROCESS
	GO_bp	GO_B_CELL_ACTIVATION	132	2	2.28035e-05	0.00676237	NKX2-3:IKZF3	http://www.broadinstitute.org/gsea/msigdb/cards/GO_B_CELL_ACTIVATION
	GO_bp	GO_REGULATION_OF_PROTEASOMAL_PROTEIN_CATABOLIC_PROCESS	180	2	5.74664e-05	0.00894799	GPX1:GNA12	http://www.broadinstitute.org/gsea/msigdb/cards/GO_REGULATION_OF_PROTEASOMAL_PROTEIN_CATABOLIC_PROCESS
	GO_bp	GO_CELL_ACTIVATION	566	3	7.89213e-05	0.00972486	NKX2-3:IKZF3:GNA12	http://www.broadinstitute.org/gsea/msigdb/cards/GO_CELL_ACTIVATION
	GO_bp	GO_REGULATION_OF_CELLULAR_PROTEIN_CATABOLIC_PROCESS	273	2	0.000196884	0.0157448	GPX1:GNA12	http://www.broadinstitute.org/gsea/msigdb/cards/GO_REGULATION_OF_CELLULAR_PROTEIN_CATABOLIC_PROCESS
	GO_bp	GO_CELLULAR_AMIDE_METABOLIC_PROCESS	721	3	0.000200291	0.0157448	ORMDL3:GPX1:APEH	http://www.broadinstitute.org/gsea/msigdb/cards/GO_CELLULAR_AMIDE_METABOLIC_PROCESS
	GO_bp	GO_LYMPHOCYTE_ACTIVATION	341	2	0.00037789	0.0222455	NKX2-3:IKZF3	http://www.broadinstitute.org/gsea/msigdb/cards/GO_LYMPHOCYTE_ACTIVATION
	GO_bp	GO_GLYCEROLIPID_METABOLIC_PROCESS	356	2	0.000428492	0.0240606	NKX2-3:GPX1	http://www.broadinstitute.org/gsea/msigdb/cards/GO_GLYCEROLIPID_METABOLIC_PROCESS
	GO_bp	GO_CELLULAR_LIPID_METABOLIC_PROCESS	912	3	0.000489399	0.0258449	NKX2-3:ORMDL3:GPX1	http://www.broadinstitute.org/gsea/msigdb/cards/GO_CELLULAR_LIPID_METABOLIC_PROCESS
	GO_bp	GO_REGULATION_OF_PROTEIN_CATABOLIC_PROCESS	392	2	0.000567251	0.0289233	GPX1:GNA12	http://www.broadinstitute.org/gsea/msigdb/cards/GO_REGULATION_OF_PROTEIN_CATABOLIC_PROCESS
	GO_bp	GO_LEUKOCYTE_ACTIVATION	413	2	0.000660079	0.0308222	NKX2-3:IKZF3	http://www.broadinstitute.org/gsea/msigdb/cards/GO_LEUKOCYTE_ACTIVATION
	GO_bp	GO_CELL_DEATH	1000	3	0.000692222	0.0318391	GSDMB:PIM3:GPX1	http://www.broadinstitute.org/gsea/msigdb/cards/GO_CELL_DEATH
	GO_bp	GO_WOUND_HEALING	470	2	0.000959549	0.0386114	GPX1:GNA12	http://www.broadinstitute.org/gsea/msigdb/cards/GO_WOUND_HEALING
	GO_bp	GO_LIPID_METABOLIC_PROCESS	1157	3	0.00119294	0.0446909	NKX2-3:ORMDL3:GPX1	http://www.broadinstitute.org/gsea/msigdb/cards/GO_LIPID_METABOLIC_PROCESS
	GO_bp	GO_NEGATIVE_REGULATION_OF_CELL_COMMUNICATION	1189	3	0.0013199	0.0464688	ZGPAT:PIM3:GPX1	http://www.broadinstitute.org/gsea/msigdb/cards/GO_NEGATIVE_REGULATION_OF_CELL_COMMUNICATION
IBD	GO_bp	GO_REGULATION_OF_CELL_PROLIFERATION	1492	11	1.59225e-08	7.06322e-05	NKX2-3:IL27:NUPR1:CCL2:IKZF3:TNFRSF6B:WDR6:GPX1:MST1R:RBM5:RPS6KA2	http://www.broadinstitute.org/gsea/msigdb/cards/GO_REGULATION_OF_CELL_PROLIFERATION
	GO_bp	GO_MULTI_ORGANISM_REPRODUCTIVE_PROCESS	869	7	2.21754e-06	0.00340262	CREM:CCL2:ZPBP2:ZGLP1:MST1R:RPS6KA2:DLD	http://www.broadinstitute.org/gsea/msigdb/cards/GO_MULTI_ORGANISM_REPRODUCTIVE_PROCESS
	GO_bp	GO_GERM_CELL_DEVELOPMENT	209	4	2.30114e-06	0.00340262	ZPBP2:ZGLP1:RPS6KA2:DLD	http://www.broadinstitute.org/gsea/msigdb/cards/GO_GERM_CELL_DEVELOPMENT
	GO_bp	GO_REPRODUCTION	1274	8	4.0871e-06	0.00364142	CREM:NUPR1:CCL2:ZPBP2:ZGLP1:MST1R:RPS6KA2:DLD	http://www.broadinstitute.org/gsea/msigdb/cards/GO_REPRODUCTION
	GO_bp	GO_CELLULAR_PROCESS_INVOLVED_IN_REPRODUCTION_IN_MULTICELLULAR_ORGANISM	252	4	5.7288e-06	0.00364142	ZPBP2:ZGLP1:RPS6KA2:DLD	http://www.broadinstitute.org/gsea/msigdb/cards/GO_CELLULAR_PROCESS_INVOLVED_IN_REPRODUCTION_IN_MULTICELLULAR_ORGANISM
	GO_bp	GO_INFLAMMATORY_RESPONSE	452	5	6.15219e-06	0.00364142	IL27:NUPR1:CCL2:TNFRSF6B:IRGM	http://www.broadinstitute.org/gsea/msigdb/cards/GO_INFLAMMATORY_RESPONSE
	GO_bp	GO_CELL_DEATH	1000	7	6.23208e-06	0.00364142	NUPR1:ATP2A1:GSDMB:TNFRSF6B:GPX1:RBM5:RPS6KA2	http://www.broadinstitute.org/gsea/msigdb/cards/GO_CELL_DEATH
	GO_bp	GO_SEXUAL_REPRODUCTION	708	6	6.56703e-06	0.00364142	CREM:ZPBP2:ZGLP1:MST1R:RPS6KA2:DLD	http://www.broadinstitute.org/gsea/msigdb/cards/GO_SEXUAL_REPRODUCTION
	GO_bp	GO_OOCYTE_DIFFERENTIATION	38	2	8.12528e-06	0.0039805	ZGLP1:RPS6KA2	http://www.broadinstitute.org/gsea/msigdb/cards/GO_OOCYTE_DIFFERENTIATION
	GO_bp	GO_MULTICELLULAR_ORGANISM_REPRODUCTION	747	6	9.30473e-06	0.0039805	CREM:CCL2:ZPBP2:ZGLP1:RPS6KA2:DLD	http://www.broadinstitute.org/gsea/msigdb/cards/GO_MULTICELLULAR_ORGANISM_REPRODUCTION
	GO_bp	GO_APOPTOTIC_SIGNALING_PATHWAY	288	4	1.09319e-05	0.0039805	NUPR1:ATP2A1:TNFRSF6B:GPX1	http://www.broadinstitute.org/gsea/msigdb/cards/GO_APOPTOTIC_SIGNALING_PATHWAY
	GO_bp	GO_CATECHOLAMINE_METABOLIC_PROCESS	42	2	1.10261e-05	0.0039805	SULT1A1:PNMT	http://www.broadinstitute.org/gsea/msigdb/cards/GO_CATECHOLAMINE_METABOLIC_PROCESS
	GO_bp	GO_IMMUNE_RESPONSE	1090	7	1.16651e-05	0.0039805	NKX2-3:IL27:CCL2:TNFRSF6B:LIME1:MST1R:IRGM	http://www.broadinstitute.org/gsea/msigdb/cards/GO_IMMUNE_RESPONSE
	GO_bp	GO_REGULATION_OF_CELL_DEATH	1471	8	1.30126e-05	0.00412312	NUPR1:CCL2:IKZF3:PSMG2:TNFRSF6B:GPX1:RBM5:RPS6KA2	http://www.broadinstitute.org/gsea/msigdb/cards/GO_REGULATION_OF_CELL_DEATH
	GO_bp	GO_NEGATIVE_REGULATION_OF_NUCLEAR_DIVISION	46	2	1.45388e-05	0.0042996	PSMG2:RPS6KA2	http://www.broadinstitute.org/gsea/msigdb/cards/GO_NEGATIVE_REGULATION_OF_NUCLEAR_DIVISION
	GO_bp	GO_INTRINSIC_APOPTOTIC_SIGNALING_PATHWAY	151	3	1.73353e-05	0.00480621	NUPR1:ATP2A1:GPX1	http://www.broadinstitute.org/gsea/msigdb/cards/GO_INTRINSIC_APOPTOTIC_SIGNALING_PATHWAY
	GO_bp	GO_RESPONSE_TO_GAMMA_RADIATION	50	2	1.87193e-05	0.00488463	CCL2:GPX1	http://www.broadinstitute.org/gsea/msigdb/cards/GO_RESPONSE_TO_GAMMA_RADIATION
	GO_bp	GO_IMMUNE_SYSTEM_PROCESS	1972	9	2.00277e-05	0.00493572	NKX2-3:IL27:CCL2:IKZF3:ARPC2:TNFRSF6B:LIME1:MST1R:IRGM	http://www.broadinstitute.org/gsea/msigdb/cards/GO_IMMUNE_SYSTEM_PROCESS
	GO_bp	GO_REGULATION_OF_NUCLEAR_DIVISION	163	3	2.34029e-05	0.0052693	SH2B1:PSMG2:RPS6KA2	http://www.broadinstitute.org/gsea/msigdb/cards/GO_REGULATION_OF_NUCLEAR_DIVISION
	GO_bp	GO_GAMETE_GENERATION	574	5	2.3757e-05	0.0052693	CREM:ZPBP2:ZGLP1:RPS6KA2:DLD	http://www.broadinstitute.org/gsea/msigdb/cards/GO_GAMETE_GENERATION
	GO_bp	GO_DEVELOPMENTAL_PROCESS_INVOLVED_IN_REPRODUCTION	594	5	2.87761e-05	0.00607861	NUPR1:ZPBP2:ZGLP1:RPS6KA2:DLD	http://www.broadinstitute.org/gsea/msigdb/cards/GO_DEVELOPMENTAL_PROCESS_INVOLVED_IN_REPRODUCTION
	GO_bp	GO_NEGATIVE_REGULATION_OF_CELL_DIVISION	60	2	3.24532e-05	0.00654374	PSMG2:RPS6KA2	http://www.broadinstitute.org/gsea/msigdb/cards/GO_NEGATIVE_REGULATION_OF_CELL_DIVISION
	GO_bp	GO_OOGENESIS	65	2	4.12793e-05	0.00692706	ZGLP1:RPS6KA2	http://www.broadinstitute.org/gsea/msigdb/cards/GO_OOGENESIS
	GO_bp	GO_CELL_REDOX_HOMEOSTASIS	67	2	4.52084e-05	0.00692706	GPX1:DLD	http://www.broadinstitute.org/gsea/msigdb/cards/GO_CELL_REDOX_HOMEOSTASIS
	GO_bp	GO_NEGATIVE_REGULATION_OF_CELL_CYCLE	433	4	7.63674e-05	0.00692706	NUPR1:PSMG2:WDR6:RPS6KA2	http://www.broadinstitute.org/gsea/msigdb/cards/GO_NEGATIVE_REGULATION_OF_CELL_CYCLE
	GO_bp	GO_PHENOL_CONTAINING_COMPOUND_METABOLIC_PROCESS	81	2	7.97283e-05	0.00692706	SULT1A1:PNMT	http://www.broadinstitute.org/gsea/msigdb/cards/GO_PHENOL_CONTAINING_COMPOUND_METABOLIC_PROCESS
	GO_bp	GO_POSITIVE_REGULATION_OF_PROTEIN_KINASE_B_SIGNALING	81	2	7.97283e-05	0.00692706	GPX1:MST1R	http://www.broadinstitute.org/gsea/msigdb/cards/GO_POSITIVE_REGULATION_OF_PROTEIN_KINASE_B_SIGNALING
	GO_bp	GO_HEART_PROCESS	85	2	9.20375e-05	0.00692706	GPX1:RPS6KA2	http://www.broadinstitute.org/gsea/msigdb/cards/GO_HEART_PROCESS
	GO_bp	GO_NEUTRAL_LIPID_METABOLIC_PROCESS	85	2	9.20375e-05	0.00692706	NKX2-3:GPX1	http://www.broadinstitute.org/gsea/msigdb/cards/GO_NEUTRAL_LIPID_METABOLIC_PROCESS
	GO_bp	GO_MALE_GAMETE_GENERATION	465	4	0.000106708	0.00741282	CREM:ZPBP2:ZGLP1:DLD	http://www.broadinstitute.org/gsea/msigdb/cards/GO_MALE_GAMETE_GENERATION
	GO_bp	GO_RESPONSE_TO_TOXIC_SUBSTANCE	241	3	0.000106948	0.00741282	NUPR1:CCL2:GPX1	http://www.broadinstitute.org/gsea/msigdb/cards/GO_RESPONSE_TO_TOXIC_SUBSTANCE
	GO_bp	GO_FEMALE_GAMETE_GENERATION	96	2	0.000132115	0.00787793	ZGLP1:RPS6KA2	http://www.broadinstitute.org/gsea/msigdb/cards/GO_FEMALE_GAMETE_GENERATION
	GO_bp	GO_MONOCARBOXYLIC_ACID_METABOLIC_PROCESS	502	4	0.000152515	0.00787793	CREM:GPX1:SLC22A5:DLD	http://www.broadinstitute.org/gsea/msigdb/cards/GO_MONOCARBOXYLIC_ACID_METABOLIC_PROCESS
	GO_bp	GO_REGULATION_OF_CELL_DIVISION	272	3	0.000170149	0.00790066	SH2B1:PSMG2:RPS6KA2	http://www.broadinstitute.org/gsea/msigdb/cards/GO_REGULATION_OF_CELL_DIVISION
	GO_bp	GO_RESPONSE_TO_XENOBIOTIC_STIMULUS	105	2	0.000172243	0.00790066	SULT1A1:GPX1	http://www.broadinstitute.org/gsea/msigdb/cards/GO_RESPONSE_TO_XENOBIOTIC_STIMULUS
	GO_bp	GO_RESPONSE_TO_BACTERIUM	525	4	0.000187766	0.00790066	IL27:CCL2:TNFRSF6B:GPX1	http://www.broadinstitute.org/gsea/msigdb/cards/GO_RESPONSE_TO_BACTERIUM
	GO_bp	GO_SINGLE_FERTILIZATION	109	2	0.000192352	0.00790066	ZPBP2:MST1R	http://www.broadinstitute.org/gsea/msigdb/cards/GO_SINGLE_FERTILIZATION
	GO_bp	GO_DEFENSE_RESPONSE	1223	6	0.000209405	0.00845856	IL27:NUPR1:CCL2:TNFRSF6B:MST1R:IRGM	http://www.broadinstitute.org/gsea/msigdb/cards/GO_DEFENSE_RESPONSE
	GO_bp	GO_FATTY_ACID_METABOLIC_PROCESS	295	3	0.000231916	0.00874682	CREM:GPX1:DLD	http://www.broadinstitute.org/gsea/msigdb/cards/GO_FATTY_ACID_METABOLIC_PROCESS
	GO_bp	GO_RESPONSE_TO_BIOTIC_STIMULUS	883	5	0.000253061	0.0091845	IL27:CCL2:TNFRSF6B:GPX1:MST1R	http://www.broadinstitute.org/gsea/msigdb/cards/GO_RESPONSE_TO_BIOTIC_STIMULUS
	GO_bp	GO_REGULATION_OF_PROTEIN_KINASE_B_SIGNALING	121	2	0.000261646	0.00936016	GPX1:MST1R	http://www.broadinstitute.org/gsea/msigdb/cards/GO_REGULATION_OF_PROTEIN_KINASE_B_SIGNALING
	GO_bp	GO_SPERMATID_DIFFERENTIATION	127	2	0.000301616	0.0100599	ZPBP2:DLD	http://www.broadinstitute.org/gsea/msigdb/cards/GO_SPERMATID_DIFFERENTIATION
	GO_bp	GO_REGULATION_OF_REPRODUCTIVE_PROCESS	128	2	0.000308637	0.0102173	NUPR1:RPS6KA2	http://www.broadinstitute.org/gsea/msigdb/cards/GO_REGULATION_OF_REPRODUCTIVE_PROCESS
	GO_bp	GO_CELL_MATURATION	131	2	0.000330334	0.0104669	RPS6KA2:DLD	http://www.broadinstitute.org/gsea/msigdb/cards/GO_CELL_MATURATION
	GO_bp	GO_B_CELL_ACTIVATION	132	2	0.000337779	0.010552	NKX2-3:IKZF3	http://www.broadinstitute.org/gsea/msigdb/cards/GO_B_CELL_ACTIVATION
	GO_bp	GO_REGULATION_OF_LYMPHOCYTE_DIFFERENTIATION	132	2	0.000337779	0.010552	IL27:IKZF3	http://www.broadinstitute.org/gsea/msigdb/cards/GO_REGULATION_OF_LYMPHOCYTE_DIFFERENTIATION
	GO_bp	GO_HOMEOSTATIC_PROCESS	1335	6	0.000356694	0.0106912	NKX2-3:ATP2A1:CCL2:GPX1:SLC22A5:DLD	http://www.broadinstitute.org/gsea/msigdb/cards/GO_HOMEOSTATIC_PROCESS
	GO_bp	GO_REGULATION_OF_TRANSCRIPTION_FROM_RNA_POLYMERASE_II_PROMOTER	1780	7	0.000361411	0.010716	CREM:NKX2-3:NUPR1:IKZF3:ZGLP1:GMEB2:ZGPAT	http://www.broadinstitute.org/gsea/msigdb/cards/GO_REGULATION_OF_TRANSCRIPTION_FROM_RNA_POLYMERASE_II_PROMOTER
	GO_bp	GO_SKELETAL_MUSCLE_ORGAN_DEVELOPMENT	136	2	0.000368639	0.010716	NUPR1:GPX1	http://www.broadinstitute.org/gsea/msigdb/cards/GO_SKELETAL_MUSCLE_ORGAN_DEVELOPMENT
	GO_bp	GO_REGULATION_OF_CELL_CYCLE	949	5	0.000371904	0.010716	NUPR1:SH2B1:PSMG2:WDR6:RPS6KA2	http://www.broadinstitute.org/gsea/msigdb/cards/GO_REGULATION_OF_CELL_CYCLE
	GO_bp	GO_ORGANONITROGEN_COMPOUND_METABOLIC_PROCESS	1788	7	0.000372461	0.010716	CREM:SULT1A1:PNMT:GPX1:APEH:SLC22A5:DLD	http://www.broadinstitute.org/gsea/msigdb/cards/GO_ORGANONITROGEN_COMPOUND_METABOLIC_PROCESS
	GO_bp	GO_ORGANIC_ACID_METABOLIC_PROCESS	952	5	0.000378195	0.010716	CREM:SULT1A1:GPX1:SLC22A5:DLD	http://www.broadinstitute.org/gsea/msigdb/cards/GO_ORGANIC_ACID_METABOLIC_PROCESS
	GO_bp	GO_INNATE_IMMUNE_RESPONSE	613	4	0.000382979	0.0107525	IL27:CCL2:MST1R:IRGM	http://www.broadinstitute.org/gsea/msigdb/cards/GO_INNATE_IMMUNE_RESPONSE
	GO_bp	GO_RESPONSE_TO_ORGANOPHOSPHORUS	139	2	0.000392938	0.0109627	CREM:CCL2	http://www.broadinstitute.org/gsea/msigdb/cards/GO_RESPONSE_TO_ORGANOPHOSPHORUS
	GO_bp	GO_FERTILIZATION	144	2	0.000435684	0.0114415	ZPBP2:MST1R	http://www.broadinstitute.org/gsea/msigdb/cards/GO_FERTILIZATION
	GO_bp	GO_RESPONSE_TO_IONIZING_RADIATION	145	2	0.000444576	0.0116008	CCL2:GPX1	http://www.broadinstitute.org/gsea/msigdb/cards/GO_RESPONSE_TO_IONIZING_RADIATION
	GO_bp	GO_REGULATION_OF_IMMUNE_SYSTEM_PROCESS	1393	6	0.000460642	0.0118715	IL27:CCL2:IKZF3:ARPC2:LIME1:GPX1	http://www.broadinstitute.org/gsea/msigdb/cards/GO_REGULATION_OF_IMMUNE_SYSTEM_PROCESS
	GO_bp	GO_NEGATIVE_REGULATION_OF_CELL_PROLIFERATION	641	4	0.000469375	0.011898	NUPR1:WDR6:RBM5:RPS6KA2	http://www.broadinstitute.org/gsea/msigdb/cards/GO_NEGATIVE_REGULATION_OF_CELL_PROLIFERATION
	GO_bp	GO_SULFUR_COMPOUND_METABOLIC_PROCESS	359	3	0.000487305	0.0122823	SULT1A1:GPX1:DLD	http://www.broadinstitute.org/gsea/msigdb/cards/GO_SULFUR_COMPOUND_METABOLIC_PROCESS
	GO_bp	GO_NEGATIVE_REGULATION_OF_CELLULAR_CATABOLIC_PROCESS	155	2	0.000539976	0.0131612	PSMG2:WDR6	http://www.broadinstitute.org/gsea/msigdb/cards/GO_NEGATIVE_REGULATION_OF_CELLULAR_CATABOLIC_PROCESS
	GO_bp	GO_RESPONSE_TO_PURINE_CONTAINING_COMPOUND	158	2	0.00057095	0.0134007	CREM:CCL2	http://www.broadinstitute.org/gsea/msigdb/cards/GO_RESPONSE_TO_PURINE_CONTAINING_COMPOUND
	GO_bp	GO_CELLULAR_HOMEOSTASIS	675	4	0.000593224	0.0135893	ATP2A1:CCL2:GPX1:DLD	http://www.broadinstitute.org/gsea/msigdb/cards/GO_CELLULAR_HOMEOSTASIS
	GO_bp	GO_POSITIVE_REGULATION_OF_RESPONSE_TO_STIMULUS	1920	7	0.00059872	0.0136201	SH2B1:CCL2:ARPC2:TNFRSF6B:LIME1:GPX1:MST1R	http://www.broadinstitute.org/gsea/msigdb/cards/GO_POSITIVE_REGULATION_OF_RESPONSE_TO_STIMULUS
	GO_bp	GO_REGENERATION	161	2	0.000603038	0.0136484	CCL2:GPX1	http://www.broadinstitute.org/gsea/msigdb/cards/GO_REGENERATION
	GO_bp	GO_NEGATIVE_REGULATION_OF_ORGANELLE_ORGANIZATION	386	3	0.000639384	0.0142528	PSMG2:GPX1:RPS6KA2	http://www.broadinstitute.org/gsea/msigdb/cards/GO_NEGATIVE_REGULATION_OF_ORGANELLE_ORGANIZATION
	GO_bp	GO_PURINE_CONTAINING_COMPOUND_METABOLIC_PROCESS	394	3	0.000690258	0.0149464	SULT1A1:GPX1:DLD	http://www.broadinstitute.org/gsea/msigdb/cards/GO_PURINE_CONTAINING_COMPOUND_METABOLIC_PROCESS
	GO_bp	GO_PHOSPHATE_CONTAINING_COMPOUND_METABOLIC_PROCESS	1973	7	0.00071647	0.015207	SBK1:SULT1A1:CCL2:GPX1:MST1R:RPS6KA2:DLD	http://www.broadinstitute.org/gsea/msigdb/cards/GO_PHOSPHATE_CONTAINING_COMPOUND_METABOLIC_PROCESS
	GO_bp	GO_HOMEOSTASIS_OF_NUMBER_OF_CELLS	175	2	0.000768014	0.0158461	NKX2-3:SLC22A5	http://www.broadinstitute.org/gsea/msigdb/cards/GO_HOMEOSTASIS_OF_NUMBER_OF_CELLS
	GO_bp	GO_REGULATION_OF_PROTEASOMAL_PROTEIN_CATABOLIC_PROCESS	180	2	0.000833217	0.0168007	PSMG2:GPX1	http://www.broadinstitute.org/gsea/msigdb/cards/GO_REGULATION_OF_PROTEASOMAL_PROTEIN_CATABOLIC_PROCESS
	GO_bp	GO_INTRACELLULAR_SIGNAL_TRANSDUCTION	1568	6	0.00092887	0.0184395	NUPR1:SH2B1:ATP2A1:CCL2:GPX1:RPS6KA2	http://www.broadinstitute.org/gsea/msigdb/cards/GO_INTRACELLULAR_SIGNAL_TRANSDUCTION
	GO_bp	GO_REGULATION_OF_NEURON_APOPTOTIC_PROCESS	192	2	0.0010038	0.0192764	CCL2:GPX1	http://www.broadinstitute.org/gsea/msigdb/cards/GO_REGULATION_OF_NEURON_APOPTOTIC_PROCESS
	GO_bp	GO_DEVELOPMENTAL_MATURATION	193	2	0.00101893	0.0192946	RPS6KA2:DLD	http://www.broadinstitute.org/gsea/msigdb/cards/GO_DEVELOPMENTAL_MATURATION
	GO_bp	GO_LIPID_METABOLIC_PROCESS	1157	5	0.00105047	0.0196621	CREM:NKX2-3:SULT1A1:GPX1:DLD	http://www.broadinstitute.org/gsea/msigdb/cards/GO_LIPID_METABOLIC_PROCESS
	GO_bp	GO_CYTOKINE_MEDIATED_SIGNALING_PATHWAY	450	3	0.0011299	0.0208843	CCL2:TNFRSF6B:MST1R	http://www.broadinstitute.org/gsea/msigdb/cards/GO_CYTOKINE_MEDIATED_SIGNALING_PATHWAY
	GO_bp	GO_REGULATION_OF_ORGANELLE_ORGANIZATION	1177	5	0.00114742	0.0211202	SH2B1:PSMG2:ARPC2:GPX1:RPS6KA2	http://www.broadinstitute.org/gsea/msigdb/cards/GO_REGULATION_OF_ORGANELLE_ORGANIZATION
	GO_bp	GO_NEGATIVE_REGULATION_OF_CATABOLIC_PROCESS	202	2	0.00116169	0.0212505	PSMG2:WDR6	http://www.broadinstitute.org/gsea/msigdb/cards/GO_NEGATIVE_REGULATION_OF_CATABOLIC_PROCESS
	GO_bp	GO_REGULATION_OF_LEUKOCYTE_PROLIFERATION	203	2	0.00117829	0.0214217	IL27:IKZF3	http://www.broadinstitute.org/gsea/msigdb/cards/GO_REGULATION_OF_LEUKOCYTE_PROLIFERATION
	GO_bp	GO_POSITIVE_REGULATION_OF_MAPK_CASCADE	467	3	0.00129512	0.022889	CCL2:TNFRSF6B:MST1R	http://www.broadinstitute.org/gsea/msigdb/cards/GO_POSITIVE_REGULATION_OF_MAPK_CASCADE
	GO_bp	GO_NEGATIVE_REGULATION_OF_CELL_CYCLE_PROCESS	214	2	0.00137085	0.0233887	PSMG2:RPS6KA2	http://www.broadinstitute.org/gsea/msigdb/cards/GO_NEGATIVE_REGULATION_OF_CELL_CYCLE_PROCESS
	GO_bp	GO_PHOSPHORYLATION	1227	5	0.00142008	0.0235287	SBK1:CCL2:MST1R:RPS6KA2:DLD	http://www.broadinstitute.org/gsea/msigdb/cards/GO_PHOSPHORYLATION
	GO_bp	GO_REGULATION_OF_CELL_ACTIVATION	479	3	0.00142148	0.0235287	IL27:CCL2:IKZF3	http://www.broadinstitute.org/gsea/msigdb/cards/GO_REGULATION_OF_CELL_ACTIVATION
	GO_bp	GO_ORGANIC_HYDROXY_COMPOUND_METABOLIC_PROCESS	482	3	0.00145437	0.0238809	SULT1A1:PNMT:SLC22A5	http://www.broadinstitute.org/gsea/msigdb/cards/GO_ORGANIC_HYDROXY_COMPOUND_METABOLIC_PROCESS
	GO_bp	GO_TRANSMEMBRANE_RECEPTOR_PROTEIN_TYROSINE_KINASE_SIGNALING_PATHWAY	498	3	0.00163883	0.0256969	CCL2:ARPC2:MST1R	http://www.broadinstitute.org/gsea/msigdb/cards/GO_TRANSMEMBRANE_RECEPTOR_PROTEIN_TYROSINE_KINASE_SIGNALING_PATHWAY
	GO_bp	GO_REGULATION_OF_IMMUNE_RESPONSE	848	4	0.00163936	0.0256969	IL27:ARPC2:LIME1:GPX1	http://www.broadinstitute.org/gsea/msigdb/cards/GO_REGULATION_OF_IMMUNE_RESPONSE
	GO_bp	GO_MOVEMENT_OF_CELL_OR_SUBCELLULAR_COMPONENT	1272	5	0.00170575	0.0266433	NKX2-3:CCL2:ARPC2:GPX1:MST1R	http://www.broadinstitute.org/gsea/msigdb/cards/GO_MOVEMENT_OF_CELL_OR_SUBCELLULAR_COMPONENT
	GO_bp	GO_REGULATION_OF_LEUKOCYTE_DIFFERENTIATION	232	2	0.00172667	0.026646	IL27:IKZF3	http://www.broadinstitute.org/gsea/msigdb/cards/GO_REGULATION_OF_LEUKOCYTE_DIFFERENTIATION
	GO_bp	GO_RESPONSE_TO_ENDOPLASMIC_RETICULUM_STRESS	233	2	0.00174797	0.026646	ATP2A1:CCL2	http://www.broadinstitute.org/gsea/msigdb/cards/GO_RESPONSE_TO_ENDOPLASMIC_RETICULUM_STRESS
	GO_bp	GO_RESPONSE_TO_TUMOR_NECROSIS_FACTOR	233	2	0.00174797	0.026646	CCL2:TNFRSF6B	http://www.broadinstitute.org/gsea/msigdb/cards/GO_RESPONSE_TO_TUMOR_NECROSIS_FACTOR
	GO_bp	GO_NEGATIVE_REGULATION_OF_CELL_DEATH	871	4	0.00184318	0.0278107	CCL2:PSMG2:TNFRSF6B:GPX1	http://www.broadinstitute.org/gsea/msigdb/cards/GO_NEGATIVE_REGULATION_OF_CELL_DEATH
	GO_bp	GO_POSITIVE_REGULATION_OF_INTRACELLULAR_SIGNAL_TRANSDUCTION	873	4	0.00186174	0.027901	CCL2:TNFRSF6B:GPX1:MST1R	http://www.broadinstitute.org/gsea/msigdb/cards/GO_POSITIVE_REGULATION_OF_INTRACELLULAR_SIGNAL_TRANSDUCTION
	GO_bp	GO_POSITIVE_REGULATION_OF_BIOSYNTHETIC_PROCESS	1800	6	0.00206028	0.0300638	CREM:NKX2-3:IL27:CCL2:IKZF3:ZGLP1	http://www.broadinstitute.org/gsea/msigdb/cards/GO_POSITIVE_REGULATION_OF_BIOSYNTHETIC_PROCESS
	GO_bp	GO_NUCLEOBASE_CONTAINING_SMALL_MOLECULE_METABOLIC_PROCESS	533	3	0.00209818	0.0303466	SULT1A1:GPX1:DLD	http://www.broadinstitute.org/gsea/msigdb/cards/GO_NUCLEOBASE_CONTAINING_SMALL_MOLECULE_METABOLIC_PROCESS
	GO_bp	GO_REGULATION_OF_NEURON_DEATH	252	2	0.00218431	0.0313579	CCL2:GPX1	http://www.broadinstitute.org/gsea/msigdb/cards/GO_REGULATION_OF_NEURON_DEATH
	GO_bp	GO_CELLULAR_LIPID_METABOLIC_PROCESS	912	4	0.00225199	0.0319164	CREM:NKX2-3:GPX1:DLD	http://www.broadinstitute.org/gsea/msigdb/cards/GO_CELLULAR_LIPID_METABOLIC_PROCESS
	GO_bp	GO_LEUKOCYTE_MIGRATION	258	2	0.0023349	0.0325711	NKX2-3:CCL2	http://www.broadinstitute.org/gsea/msigdb/cards/GO_LEUKOCYTE_MIGRATION
	GO_bp	GO_REGULATION_OF_CELL_CYCLE_PROCESS	558	3	0.00247636	0.034132	SH2B1:PSMG2:RPS6KA2	http://www.broadinstitute.org/gsea/msigdb/cards/GO_REGULATION_OF_CELL_CYCLE_PROCESS
	GO_bp	GO_AGING	264	2	0.0024918	0.034132	CCL2:DLD	http://www.broadinstitute.org/gsea/msigdb/cards/GO_AGING
	GO_bp	GO_REGULATION_OF_CYTOKINE_PRODUCTION	559	3	0.0024924	0.034132	IL27:CCL2:UBA7	http://www.broadinstitute.org/gsea/msigdb/cards/GO_REGULATION_OF_CYTOKINE_PRODUCTION
	GO_bp	GO_RESPONSE_TO_WOUNDING	563	3	0.00255728	0.0347492	SH2B1:CCL2:GPX1	http://www.broadinstitute.org/gsea/msigdb/cards/GO_RESPONSE_TO_WOUNDING
	GO_bp	GO_RESPONSE_TO_OXYGEN_CONTAINING_COMPOUND	1380	5	0.00257034	0.0347622	CREM:CCL2:TNFRSF6B:GPX1:RPS6KA2	http://www.broadinstitute.org/gsea/msigdb/cards/GO_RESPONSE_TO_OXYGEN_CONTAINING_COMPOUND
	GO_bp	GO_PROTEIN_PHOSPHORYLATION	943	4	0.00260253	0.0350907	SBK1:CCL2:MST1R:RPS6KA2	http://www.broadinstitute.org/gsea/msigdb/cards/GO_PROTEIN_PHOSPHORYLATION
	GO_bp	GO_NEGATIVE_REGULATION_OF_RESPONSE_TO_EXTERNAL_STIMULUS	273	2	0.00273916	0.0361634	CCL2:GPX1	http://www.broadinstitute.org/gsea/msigdb/cards/GO_NEGATIVE_REGULATION_OF_RESPONSE_TO_EXTERNAL_STIMULUS
	GO_bp	GO_REGULATION_OF_CELLULAR_PROTEIN_CATABOLIC_PROCESS	273	2	0.00273916	0.0361634	PSMG2:GPX1	http://www.broadinstitute.org/gsea/msigdb/cards/GO_REGULATION_OF_CELLULAR_PROTEIN_CATABOLIC_PROCESS
	GO_bp	GO_MUSCLE_TISSUE_DEVELOPMENT	274	2	0.00276755	0.0364298	NUPR1:GPX1	http://www.broadinstitute.org/gsea/msigdb/cards/GO_MUSCLE_TISSUE_DEVELOPMENT
	GO_bp	GO_MUSCLE_ORGAN_DEVELOPMENT	276	2	0.00282486	0.0370742	NUPR1:GPX1	http://www.broadinstitute.org/gsea/msigdb/cards/GO_MUSCLE_ORGAN_DEVELOPMENT
	GO_bp	GO_CELL_DEVELOPMENT	1425	5	0.00301509	0.0392226	ZPBP2:ZGLP1:GPX1:RPS6KA2:DLD	http://www.broadinstitute.org/gsea/msigdb/cards/GO_CELL_DEVELOPMENT
	GO_bp	GO_REGULATION_OF_EPITHELIAL_CELL_PROLIFERATION	285	2	0.00309186	0.0399869	CCL2:GPX1	http://www.broadinstitute.org/gsea/msigdb/cards/GO_REGULATION_OF_EPITHELIAL_CELL_PROLIFERATION
	GO_bp	GO_CELLULAR_RESPONSE_TO_CYTOKINE_STIMULUS	604	3	0.00329076	0.0417707	CCL2:TNFRSF6B:MST1R	http://www.broadinstitute.org/gsea/msigdb/cards/GO_CELLULAR_RESPONSE_TO_CYTOKINE_STIMULUS
	GO_bp	GO_POSITIVE_REGULATION_OF_CELL_DEATH	605	3	0.00331027	0.0418357	NUPR1:RBM5:RPS6KA2	http://www.broadinstitute.org/gsea/msigdb/cards/GO_POSITIVE_REGULATION_OF_CELL_DEATH
	GO_bp	GO_REGULATION_OF_INFLAMMATORY_RESPONSE	293	2	0.00334183	0.0419235	CCL2:GPX1	http://www.broadinstitute.org/gsea/msigdb/cards/GO_REGULATION_OF_INFLAMMATORY_RESPONSE
	GO_bp	GO_ANGIOGENESIS	293	2	0.00334183	0.0419235	CCL2:GPX1	http://www.broadinstitute.org/gsea/msigdb/cards/GO_ANGIOGENESIS
	GO_bp	GO_POSITIVE_REGULATION_OF_TRANSCRIPTION_FROM_RNA_POLYMERASE_II_PROMOTER	1003	4	0.00339184	0.0420285	CREM:NKX2-3:IKZF3:ZGLP1	http://www.broadinstitute.org/gsea/msigdb/cards/GO_POSITIVE_REGULATION_OF_TRANSCRIPTION_FROM_RNA_POLYMERASE_II_PROMOTER
	GO_bp	GO_REGULATION_OF_HOMOTYPIC_CELL_CELL_ADHESION	302	2	0.0036375	0.0444516	IL27:CCL2	http://www.broadinstitute.org/gsea/msigdb/cards/GO_REGULATION_OF_HOMOTYPIC_CELL_CELL_ADHESION
	GO_bp	GO_REGULATION_OF_CELL_ADHESION	623	3	0.00367496	0.044786	IL27:CCL2:ARPC2	http://www.broadinstitute.org/gsea/msigdb/cards/GO_REGULATION_OF_CELL_ADHESION
	GO_bp	GO_POSITIVE_REGULATION_OF_PROTEIN_METABOLIC_PROCESS	1487	5	0.00372004	0.0449302	IL27:NUPR1:CCL2:TNFRSF6B:MST1R	http://www.broadinstitute.org/gsea/msigdb/cards/GO_POSITIVE_REGULATION_OF_PROTEIN_METABOLIC_PROCESS
	GO_bp	GO_REGULATION_OF_HEMOPOIESIS	313	2	0.00402002	0.04768	IL27:IKZF3	http://www.broadinstitute.org/gsea/msigdb/cards/GO_REGULATION_OF_HEMOPOIESIS
	GO_bp	GO_IMMUNE_RESPONSE_REGULATING_CELL_SURFACE_RECEPTOR_SIGNALING_PATHWAY	317	2	0.00416496	0.0489403	ARPC2:LIME1	http://www.broadinstitute.org/gsea/msigdb/cards/GO_IMMUNE_RESPONSE_REGULATING_CELL_SURFACE_RECEPTOR_SIGNALING_PATHWAY
	GO_bp	GO_POSITIVE_REGULATION_OF_CELL_COMMUNICATION	1527	5	0.0042362	0.0491932	SH2B1:CCL2:TNFRSF6B:GPX1:MST1R	http://www.broadinstitute.org/gsea/msigdb/cards/GO_POSITIVE_REGULATION_OF_CELL_COMMUNICATION
	GO_bp	GO_RESPONSE_TO_MOLECULE_OF_BACTERIAL_ORIGIN	320	2	0.00427574	0.0493136	CCL2:TNFRSF6B	http://www.broadinstitute.org/gsea/msigdb/cards/GO_RESPONSE_TO_MOLECULE_OF_BACTERIAL_ORIGIN
	GO_bp	GO_INTERSPECIES_INTERACTION_BETWEEN_ORGANISMS	654	3	0.00436571	0.049434	CCL2:GPX1:SLC22A5	http://www.broadinstitute.org/gsea/msigdb/cards/GO_INTERSPECIES_INTERACTION_BETWEEN_ORGANISMS
	GO_bp	GO_REGULATION_OF_MAPK_CASCADE	657	3	0.0044369	0.0499545	CCL2:TNFRSF6B:MST1R	http://www.broadinstitute.org/gsea/msigdb/cards/GO_REGULATION_OF_MAPK_CASCADE
	KEGG	KEGG_NEUROTROPHIN_SIGNALING_PATHWAY	126	2	0.000294698	0.0216529	SH2B1:RPS6KA2	http://www.broadinstitute.org/gsea/msigdb/cards/KEGG_NEUROTROPHIN_SIGNALING_PATHWAY
	KEGG	KEGG_CYTOKINE_CYTOKINE_RECEPTOR_INTERACTION	266	2	0.00254551	0.0295916	CCL2:TNFRSF6B	http://www.broadinstitute.org/gsea/msigdb/cards/KEGG_CYTOKINE_CYTOKINE_RECEPTOR_INTERACTION
